# Supplementary material for: C9orf72 Repeat Expansion Induces Metabolic Dysfunction in Human iPSC‐Derived Microglia and Modulates Glial‐Neuronal Crosstalk
Source: Glia. 2025 Sep 1;74(1):e70080. doi: 10.1002/glia.70080 (PMC12667002; doi:10.1002/glia.70080)
Supplement: Supplementary file 1 — Data S1: Supporting Information. [file GLIA-74-0-s001.xlsx]

## Sheet: Clusters_Top 100
	gene	p_val	avg_log2FC	pct.1	pct.2	p_val_adj	cluster_id
1	DOCK10	1.27022e-226	0.517652	0.999	0.971	3.05348e-222	0
2	PTPRE	6.56175e-211	0.514443	0.994	0.954	1.57738e-206	0
3	PRKCA	2.14755e-208	0.663486	0.999	0.99	5.16248e-204	0
4	GPC6	1.36023e-207	1.25309	0.719	0.459	3.26986e-203	0
5	DTNA	1.59175e-202	0.708411	0.963	0.86	3.8264e-198	0
6	USP53	4.54711e-202	0.823723	0.92	0.784	1.09308e-197	0
7	ATP8B4	9.95676e-202	0.505585	1	0.987	2.3935e-197	0
8	RUNX1	3.59785e-199	0.722764	0.998	0.977	8.64888e-195	0
9	IPCEF1	2.09588e-189	0.645037	0.955	0.831	5.03829e-185	0
10	CDK6	4.42529e-189	0.656601	0.929	0.786	1.0638e-184	0
11	FMNL2	1.42709e-185	0.693997	0.997	0.971	3.43057e-181	0
12	ASPH	4.18866e-184	0.60602	0.995	0.972	1.00691e-179	0
13	BACH1	4.67466e-177	0.501322	0.992	0.956	1.12374e-172	0
14	SLC20A1	2.6729e-169	0.590804	0.836	0.656	6.4254e-165	0
15	SH3RF3	1.41831e-163	0.609291	0.924	0.791	3.40948e-159	0
16	NFAT5	1.0094e-159	0.57734	0.986	0.932	2.4265e-155	0
17	ALCAM	5.64099e-152	0.561099	0.983	0.934	1.35604e-147	0
18	NEDD9	7.25311e-148	0.642366	0.939	0.818	1.74357e-143	0
19	HIVEP3	1.75097e-144	0.434302	0.669	0.406	4.20915e-140	0
20	TGFBR1	4.32353e-142	0.49901	0.957	0.877	1.03933e-137	0
21	ARHGAP26	2.12633e-138	0.423772	0.998	0.982	5.1115e-134	0
22	PTK2	3.71379e-135	0.556402	0.873	0.734	8.92759e-131	0
23	TCF7L2	1.10017e-134	0.526199	0.925	0.811	2.64471e-130	0
24	ITGA4	2.22772e-134	0.477847	0.886	0.741	5.35521e-130	0
25	SASH1	1.28234e-133	0.510339	0.975	0.929	3.08262e-129	0
26	SLC39A11	2.09324e-129	0.462494	0.961	0.875	5.03193e-125	0
27	SCFD2	7.40413e-127	0.424633	0.672	0.421	1.77988e-122	0
28	RNF149	1.50066e-125	0.438179	0.973	0.923	3.60744e-121	0
29	DIAPH2	4.28056e-124	0.390268	0.994	0.968	1.029e-119	0
30	SND1	6.62523e-123	0.387786	0.977	0.942	1.59264e-118	0
31	SFMBT2	7.46702e-122	0.537848	0.991	0.961	1.795e-117	0
32	DOCK5	1.32064e-121	0.42943	0.952	0.841	3.1747e-117	0
33	IL1B	2.53701e-121	0.755617	0.566	0.333	6.09873e-117	0
34	PAG1	5.90708e-120	0.413847	0.975	0.895	1.42e-115	0
35	ACACA	2.84775e-119	0.409527	0.897	0.761	6.8457e-115	0
36	PALLD	1.82757e-116	0.802096	0.58	0.368	4.3933e-112	0
37	RASGRP3	7.70681e-116	0.468561	0.955	0.892	1.85264e-111	0
38	BCL2	1.05986e-115	0.537834	0.857	0.682	2.5478e-111	0
39	HDAC9	1.45111e-115	0.630211	0.75	0.512	3.48832e-111	0
40	SLC25A37	3.00744e-114	0.389771	0.859	0.703	7.22958e-110	0
41	PID1	5.85851e-112	0.705482	0.828	0.661	1.40833e-107	0
42	DOCK8	3.20935e-111	0.336922	1	0.988	7.71496e-107	0
43	MYOF	7.35036e-110	0.370929	0.86	0.722	1.76695e-105	0
44	P2RY12	1.29858e-109	0.457376	0.72	0.51	3.12166e-105	0
45	MEF2A	2.61483e-109	0.34038	0.998	0.989	6.28579e-105	0
46	CHST11	4.73229e-107	0.357012	0.985	0.955	1.13759e-102	0
47	EMR2	7.13972e-106	0.438598	0.805	0.625	1.71632e-101	0
48	STK17B	4.21466e-104	0.389525	0.855	0.717	1.01316e-99	0
49	PPARG	4.55943e-102	0.457727	0.686	0.477	1.09604e-97	0
50	PTPRJ	5.2976e-102	0.364758	0.994	0.972	1.27349e-97	0
51	BCL2L1	1.81226e-101	0.401912	0.832	0.711	4.35649e-97	0
52	PSD3	2.59121e-100	0.558213	0.856	0.697	6.229e-96	0
53	RP11-1080G15.1	2.59551e-100	0.579368	0.808	0.621	6.23935e-96	0
54	UBE2E2	4.12587e-99	0.361305	0.99	0.96	9.91819e-95	0
55	IL17RA	2.27796e-97	0.346577	0.933	0.845	5.47598e-93	0
56	SPRED1	4.28408e-96	0.361837	0.999	0.991	1.02985e-91	0
57	UST	4.97902e-96	0.382557	0.785	0.6	1.19691e-91	0
58	PLXDC2	1.05478e-94	0.33884	0.998	0.984	2.53558e-90	0
59	DDX21	3.89033e-93	0.33672	0.755	0.587	9.35195e-89	0
60	KLHL2	8.37859e-91	0.35491	0.886	0.79	2.01413e-86	0
61	RP5-1043L13.1	1.03596e-88	0.476904	0.782	0.606	2.49034e-84	0
62	SLC12A6	4.21628e-84	0.373939	0.839	0.708	1.01355e-79	0
63	PKIB	3.62792e-83	0.35284	0.966	0.923	8.72115e-79	0
64	FAM129A	4.3227e-83	0.367409	0.927	0.842	1.03913e-78	0
65	CCSER1	7.77528e-83	0.50596	0.719	0.541	1.8691e-78	0
66	GPRIN3	1.25644e-82	0.365483	0.923	0.864	3.02036e-78	0
67	CREB5	1.3736e-82	0.421802	0.751	0.58	3.30201e-78	0
68	SOCS6	1.58831e-82	0.368054	0.906	0.815	3.81814e-78	0
69	ARHGAP31	2.92052e-81	0.347281	0.912	0.819	7.02064e-77	0
70	DRAM1	9.06271e-81	0.380535	0.975	0.936	2.17859e-76	0
71	KIAA0226L	3.51153e-80	0.353362	0.847	0.712	8.44136e-76	0
72	ATP10A	5.18975e-78	0.343525	0.861	0.722	1.24756e-73	0
73	ACVR2A	1.41476e-76	0.368798	0.819	0.69	3.40095e-72	0
74	BCL6	5.05476e-75	0.343231	0.746	0.58	1.21511e-70	0
75	HMGCS1	2.66383e-74	0.346082	0.739	0.6	6.40359e-70	0
76	MSR1	8.2517e-73	0.682596	0.673	0.517	1.98363e-68	0
77	POU2F2	9.59773e-73	0.33482	0.939	0.862	2.3072e-68	0
78	RTN1	2.78602e-72	0.355671	0.873	0.731	6.69732e-68	0
79	MAML2	3.81405e-71	0.354004	1	0.984	9.16859e-67	0
80	MB21D2	6.11507e-69	0.374598	0.683	0.514	1.47e-64	0
81	PLAUR	7.8086e-67	0.398368	0.765	0.629	1.87711e-62	0
82	FAR2	1.10077e-66	0.346553	0.663	0.495	2.64614e-62	0
83	PPFIA2	1.78775e-66	0.474075	0.55	0.38	4.29757e-62	0
84	ZCCHC7	1.07125e-64	0.354456	0.891	0.804	2.57517e-60	0
85	BICD1	1.11414e-62	0.359187	0.76	0.621	2.67828e-58	0
86	KCNK13	9.08252e-62	0.347575	0.919	0.834	2.18335e-57	0
87	FSCN1	4.11098e-57	0.379767	0.838	0.771	9.88239e-53	0
88	CHSY3	8.5331e-57	0.465278	0.76	0.628	2.05127e-52	0
89	KCNQ3	2.72016e-55	0.401808	0.461	0.299	6.539e-51	0
90	MRPS6	1.05393e-53	0.334815	0.913	0.851	2.53355e-49	0
91	CPEB3	1.19947e-52	0.435134	0.883	0.81	2.8834e-48	0
92	STAC	7.22214e-50	0.517189	0.631	0.497	1.73613e-45	0
93	NCKAP5	1.85745e-48	0.495666	0.869	0.81	4.46512e-44	0
94	ZNF804A	1.07462e-46	0.338871	0.721	0.594	2.58329e-42	0
95	MYO1E	9.42307e-43	0.371069	0.975	0.963	2.26521e-38	0
96	IL8	1.62642e-41	0.391618	0.559	0.413	3.90975e-37	0
97	CCL3	3.90176e-25	0.390151	0.559	0.46	9.37944e-21	0
98	NAMPT	1.15924e-15	0.42658	0.723	0.669	2.7867e-11	0
99	DPYD	4.62538e-12	0.479745	0.346	0.295	1.1119e-07	0
100	FCGBP	3.35494e-08	0.347329	0.92	0.894	0.000806494	0
101	EPS15	0	0.773253	0.998	0.985	0	1
102	SLC9A9	0	0.845113	0.998	0.983	0	1
103	RBPJ	0	0.919153	1	0.999	0	1
104	F13A1	0	1.24248	0.999	0.978	0	1
105	FTX	0	0.771162	0.997	0.978	0	1
106	WWP1	0	0.984334	0.998	0.978	0	1
107	MTSS1	0	0.884721	0.997	0.974	0	1
108	C10orf11	0	0.765875	0.995	0.98	0	1
109	FCHSD2	0	0.923292	0.999	0.986	0	1
110	ITPR2	0	0.705973	1	0.991	0	1
111	DTNB	5.12893e-278	0.77808	0.985	0.95	1.23294e-273	1
112	DIP2B	1.82033e-271	0.660817	0.997	0.985	4.3759e-267	1
113	WDFY3	5.36438e-271	0.642001	0.995	0.979	1.28954e-266	1
114	DISP1	3.0081e-270	1.01686	0.963	0.867	7.23116e-266	1
115	CD163L1	4.37476e-269	1.30587	0.984	0.937	1.05165e-264	1
116	NEAT1	1.98167e-261	0.795512	1	0.99	4.76373e-257	1
117	ELMO1	3.98609e-259	0.598051	0.995	0.975	9.58217e-255	1
118	MED13L	4.0711e-259	0.612468	0.997	0.985	9.78652e-255	1
119	TCF12	4.5051e-253	0.581792	0.998	0.994	1.08298e-248	1
120	SSBP2	1.81886e-240	0.777028	0.976	0.924	4.37235e-236	1
121	RBM47	5.7451e-240	0.659437	0.999	0.989	1.38106e-235	1
122	EIF4G3	1.28594e-233	0.626776	0.983	0.961	3.09126e-229	1
123	NPL	7.6611e-233	0.747158	0.985	0.944	1.84165e-228	1
124	N4BP2L2	6.9084e-228	0.611805	0.992	0.985	1.66071e-223	1
125	RP11-556E13.1	8.57663e-223	0.679049	0.995	0.978	2.06173e-218	1
126	VPS13B	5.04308e-222	0.561717	0.985	0.96	1.21231e-217	1
127	DISC1	5.09276e-219	0.627395	0.988	0.954	1.22425e-214	1
128	MGAT5	1.22004e-215	0.634524	0.99	0.969	2.93286e-211	1
129	BMP2K	1.24439e-214	0.619386	0.998	0.985	2.99138e-210	1
130	ZNF609	1.93598e-214	0.680326	0.982	0.961	4.65389e-210	1
131	DENND4A	3.26065e-212	0.651289	0.964	0.921	7.83829e-208	1
132	BAZ2B	3.29186e-210	0.593319	0.989	0.982	7.9133e-206	1
133	ADRBK2	2.48116e-209	0.625867	0.96	0.915	5.96446e-205	1
134	PDGFC	1.81176e-207	0.811383	0.899	0.768	4.3553e-203	1
135	TBC1D22A	1.98265e-207	0.560345	0.989	0.968	4.76609e-203	1
136	VMP1	1.45627e-205	0.56106	0.992	0.988	3.50073e-201	1
137	C20orf194	2.28246e-204	0.557365	0.991	0.968	5.48682e-200	1
138	SGMS1	2.96342e-204	0.592615	0.981	0.951	7.12377e-200	1
139	ZMYM2	9.14553e-202	0.563118	0.974	0.946	2.19849e-197	1
140	RABGAP1L	1.16177e-201	0.615095	0.983	0.954	2.79277e-197	1
141	AFF1	1.01143e-198	0.570981	0.985	0.963	2.43139e-194	1
142	FER	7.24004e-198	0.597432	0.963	0.921	1.74043e-193	1
143	FMN1	1.51638e-197	0.574081	0.99	0.966	3.64522e-193	1
144	NABP1	1.89002e-196	0.641541	0.918	0.841	4.54342e-192	1
145	SBF2	2.13315e-196	0.576903	0.992	0.973	5.12788e-192	1
146	ANTXR2	1.37303e-194	0.661174	0.97	0.951	3.30063e-190	1
147	MAGI1	1.80083e-193	0.745356	0.945	0.879	4.32901e-189	1
148	ANKS1A	1.56958e-191	0.573395	0.961	0.919	3.77311e-187	1
149	ATG7	1.45359e-189	0.599289	0.995	0.976	3.49427e-185	1
150	ANKRD44	2.18829e-187	0.551592	0.989	0.97	5.26042e-183	1
151	CCDC91	2.05144e-182	0.613662	0.951	0.925	4.93147e-178	1
152	VPS8	8.28871e-175	0.576889	0.961	0.927	1.99252e-170	1
153	KDM7A	9.71254e-174	0.59008	0.921	0.85	2.3348e-169	1
154	RYR1	1.11176e-170	0.634999	0.767	0.558	2.67256e-166	1
155	C9orf84	7.96247e-170	0.792813	0.66	0.406	1.9141e-165	1
156	FRMD4A	3.49395e-168	0.592874	0.981	0.97	8.39911e-164	1
157	ITSN1	3.52349e-167	0.608064	0.977	0.955	8.47011e-163	1
158	ZEB2	1.79251e-162	0.568128	0.999	0.997	4.309e-158	1
159	RGL1	3.09161e-160	0.590918	0.994	0.969	7.43192e-156	1
160	ABCC5	4.19915e-156	0.683569	0.907	0.828	1.00943e-151	1
161	LINC00970	3.95696e-155	0.954815	0.728	0.52	9.51213e-151	1
162	FAM13A	5.10879e-155	0.695463	0.904	0.813	1.2281e-150	1
163	RP1-69D17.4	1.27968e-154	0.640013	0.822	0.673	3.07623e-150	1
164	DMXL1	2.9506e-153	0.559038	0.941	0.917	7.09295e-149	1
165	BCAS3	3.13446e-153	0.617062	0.951	0.897	7.53493e-149	1
166	CHN2	1.34118e-149	0.759438	0.863	0.747	3.22406e-145	1
167	SRGAP3	1.69008e-148	0.56422	0.713	0.491	4.06279e-144	1
168	KIAA1551	3.46413e-148	0.630553	0.993	0.973	8.32743e-144	1
169	MBD5	2.40337e-146	0.611939	0.938	0.903	5.77745e-142	1
170	CBLB	3.65332e-146	0.585185	0.891	0.787	8.7822e-142	1
171	HRH1	3.09157e-145	0.741033	0.838	0.696	7.43182e-141	1
172	TMEM117	2.16346e-144	0.583288	0.903	0.83	5.20073e-140	1
173	S100Z	2.46248e-142	0.679169	0.907	0.852	5.91955e-138	1
174	FBXL20	7.49285e-140	0.551592	0.878	0.785	1.80121e-135	1
175	LRRC28	1.45371e-135	0.580562	0.816	0.724	3.49457e-131	1
176	ST6GAL1	1.73077e-135	0.585306	0.971	0.945	4.16059e-131	1
177	LRRC16A	5.7967e-134	0.607037	0.844	0.733	1.39347e-129	1
178	SCN9A	1.00476e-125	0.983833	0.715	0.567	2.41534e-121	1
179	C9	1.17922e-124	0.595523	0.628	0.41	2.83473e-120	1
180	SRGAP1	8.09396e-122	0.556814	0.877	0.825	1.94571e-117	1
181	SLC38A6	1.31706e-121	0.561714	0.916	0.878	3.16609e-117	1
182	HSD17B4	7.84884e-121	0.634831	0.923	0.9	1.88678e-116	1
183	CTTNBP2	1.61298e-119	0.551626	0.851	0.758	3.87744e-115	1
184	COLEC12	1.54618e-118	0.608124	0.945	0.912	3.71686e-114	1
185	PPP1R21	2.08318e-118	0.580729	0.87	0.811	5.00775e-114	1
186	AC010127.3	9.29974e-116	0.743531	0.496	0.287	2.23556e-111	1
187	FAM20A	2.4242e-115	0.579094	0.907	0.842	5.82754e-111	1
188	ENPP2	4.29157e-115	0.617482	0.823	0.736	1.03165e-110	1
189	CD36	1.22087e-107	0.74611	0.928	0.891	2.93485e-103	1
190	ANKUB1	1.53322e-107	0.649655	0.815	0.723	3.68572e-103	1
191	EDA	2.75553e-95	0.576602	0.836	0.746	6.62402e-91	1
192	AP000304.12	1.97396e-92	0.638638	0.743	0.632	4.74519e-88	1
193	ZBTB20	2.28361e-89	0.603059	0.778	0.671	5.48957e-85	1
194	NAV2	5.20633e-86	0.694455	0.283	0.12	1.25155e-81	1
195	PARK2	1.37859e-85	0.623275	0.466	0.285	3.31399e-81	1
196	NCKAP5	7.3146e-82	0.561952	0.873	0.811	1.75836e-77	1
197	CA8	5.68091e-73	0.570239	0.548	0.399	1.36563e-68	1
198	CCDC85A	3.50193e-60	0.61064	0.387	0.234	8.4183e-56	1
199	PLCB1	3.90186e-52	0.575236	0.417	0.285	9.37969e-48	1
200	FGL1	1.35862e-18	0.56025	0.609	0.592	3.26598e-14	1
201	SLC16A10	0	1.83172	0.96	0.601	0	2
202	CREM	0	1.09563	0.977	0.786	0	2
203	SIPA1L1	0	1.43836	0.982	0.832	0	2
204	MS4A7	1.24834e-305	0.85209	0.999	0.964	3.00089e-301	2
205	ARL4C	1.93435e-303	0.826008	0.825	0.437	4.64998e-299	2
206	PLA2G7	1.21606e-293	0.906155	0.978	0.78	2.92329e-289	2
207	TGFBI	6.86656e-255	1.05039	0.977	0.905	1.65065e-250	2
208	LGMN	4.5654e-245	1.1376	0.993	0.896	1.09748e-240	2
209	PDE4DIP	9.67572e-239	0.783681	0.845	0.502	2.32595e-234	2
210	MAF	8.80018e-237	0.644755	0.999	0.981	2.11547e-232	2
211	SRGN	1.12764e-233	1.34135	0.943	0.795	2.71072e-229	2
212	SNX6	1.10604e-232	0.544893	0.999	0.987	2.65882e-228	2
213	NPL	1.57887e-229	0.661388	1	0.943	3.79545e-225	2
214	RNASE1	5.79044e-214	0.898311	0.995	0.958	1.39196e-209	2
215	CTSB	3.99247e-209	0.923783	0.998	0.99	9.5975e-205	2
216	RAB31	2.4777e-189	0.633734	0.992	0.962	5.95615e-185	2
217	DMXL2	8.71138e-183	0.570605	0.991	0.929	2.09413e-178	2
218	PCSK5	3.35386e-182	0.737302	0.73	0.416	8.06235e-178	2
219	GLUL	4.10561e-172	0.635345	0.94	0.822	9.86948e-168	2
220	SLC11A1	2.16749e-170	0.732247	0.961	0.834	5.21042e-166	2
221	SLC7A8	1.15873e-168	0.532796	0.922	0.682	2.78547e-164	2
222	FCGR2A	9.27613e-165	0.791563	0.97	0.92	2.22989e-160	2
223	EPB41L3	5.15275e-155	0.65523	0.995	0.951	1.23867e-150	2
224	FAM198B	3.13585e-154	0.487719	0.858	0.607	7.53826e-150	2
225	PCBP1-AS1	8.3436e-150	0.507107	0.88	0.657	2.00572e-145	2
226	MOB3B	5.35544e-148	0.658122	0.973	0.878	1.28739e-143	2
227	CHN2	5.98753e-147	0.645197	0.945	0.739	1.43934e-142	2
228	DOCK4	6.25446e-145	0.565001	1	0.981	1.50351e-140	2
229	IDH1	2.14743e-143	0.474373	0.986	0.928	5.16221e-139	2
230	ABCA1	2.59874e-140	0.526516	0.988	0.902	6.24711e-136	2
231	CTSC	1.16676e-139	0.543443	1	0.996	2.80479e-135	2
232	FTH1	2.68334e-139	0.784532	1	1	6.45048e-135	2
233	FTL	2.78351e-139	0.711692	1	1	6.69128e-135	2
234	ATP6V0D2	1.77054e-138	0.441622	0.383	0.133	4.2562e-134	2
235	OLFML2B	2.10983e-138	0.408047	0.888	0.668	5.07182e-134	2
236	ANTXR2	8.73299e-132	0.509443	0.994	0.948	2.09932e-127	2
237	CREG1	1.00762e-131	0.433141	0.961	0.843	2.42222e-127	2
238	ME1	2.19538e-131	0.673298	0.982	0.907	5.27747e-127	2
239	QKI	1.50312e-130	0.417064	1	0.998	3.61334e-126	2
240	ZNF704	8.74922e-128	0.534952	0.785	0.485	2.10322e-123	2
241	WDR26	1.4696e-127	0.436186	0.979	0.904	3.53276e-123	2
242	SGCG	2.89228e-127	0.392963	0.486	0.212	6.95276e-123	2
243	GPNMB	4.39228e-126	0.760402	0.732	0.462	1.05586e-121	2
244	FUCA1	6.11885e-126	0.627673	0.875	0.694	1.47091e-121	2
245	SIGLEC1	7.55536e-125	0.399252	0.963	0.811	1.81623e-120	2
246	C5AR1	9.21533e-123	0.533125	0.951	0.836	2.21527e-118	2
247	IGF1	1.7473e-121	0.660218	0.589	0.313	4.20033e-117	2
248	SDCBP	2.21701e-121	0.42053	0.979	0.922	5.32947e-117	2
249	MPP1	2.70199e-117	0.390788	0.909	0.73	6.49531e-113	2
250	NINJ1	8.93972e-117	0.451408	0.973	0.886	2.14902e-112	2
251	WIPI1	4.51409e-116	0.40353	0.829	0.632	1.08514e-111	2
252	MFSD1	2.21766e-115	0.387868	0.975	0.884	5.33103e-111	2
253	NCOA4	2.83393e-115	0.403481	0.95	0.872	6.81249e-111	2
254	DAB2	2.25288e-112	0.571868	0.995	0.985	5.4157e-108	2
255	CD163	2.69344e-112	0.440004	0.99	0.931	6.47477e-108	2
256	SYT1	6.152e-112	0.587279	0.566	0.298	1.47888e-107	2
257	SEPP1	8.03834e-112	0.641662	0.996	0.954	1.93234e-107	2
258	CXCL5	2.02417e-111	0.751826	0.222	0.057	4.8659e-107	2
259	PYGL	3.28781e-109	0.504675	0.986	0.935	7.90358e-105	2
260	MRC1L1	3.5218e-109	0.416622	0.995	0.941	8.46606e-105	2
261	CBLB	1.11516e-106	0.497736	0.924	0.786	2.68074e-102	2
262	EEPD1	6.22827e-105	0.422429	0.943	0.769	1.49721e-100	2
263	CCL13	4.86014e-104	0.808182	0.995	0.981	1.16833e-99	2
264	TYROBP	2.70165e-102	0.454054	0.999	0.993	6.49449e-98	2
265	CTTNBP2	7.72564e-102	0.452004	0.924	0.75	1.85717e-97	2
266	DNAJB6	4.64389e-100	0.398283	0.96	0.891	1.11634e-95	2
267	CTSL	6.25465e-99	0.601542	0.893	0.74	1.50356e-94	2
268	MS4A4A	6.78194e-98	0.415671	0.985	0.908	1.63031e-93	2
269	HIF1A	2.07975e-96	0.429473	0.993	0.961	4.99952e-92	2
270	BMP2K	2.30527e-94	0.40074	1	0.986	5.54164e-90	2
271	COLEC12	3.7858e-92	0.488902	0.981	0.908	9.10068e-88	2
272	F13A1	5.36851e-92	0.505705	0.999	0.979	1.29054e-87	2
273	S100B	6.86548e-92	0.56468	0.943	0.85	1.65039e-87	2
274	SAT1	1.09826e-89	0.422221	0.996	0.974	2.6401e-85	2
275	LINC00970	1.26201e-88	0.526093	0.755	0.524	3.03376e-84	2
276	PDGFC	7.41946e-88	0.516772	0.926	0.769	1.78356e-83	2
277	ATP6V1F	9.71825e-88	0.428914	0.977	0.935	2.33617e-83	2
278	CEBPD	2.64614e-86	0.400349	0.853	0.703	6.36107e-82	2
279	CALM3	2.74058e-85	0.386214	0.92	0.791	6.58808e-81	2
280	KYNU	3.15464e-84	0.418785	0.936	0.84	7.58344e-80	2
281	NEAT1	4.70898e-84	0.377939	1	0.99	1.13199e-79	2
282	MXD1	9.63777e-82	0.5012	0.842	0.69	2.31682e-77	2
283	LACC1	5.16598e-81	0.379821	0.917	0.806	1.24185e-76	2
284	PLSCR1	1.96662e-80	0.381458	0.956	0.881	4.72755e-76	2
285	NGFRAP1	2.20268e-78	0.427554	0.633	0.436	5.29503e-74	2
286	ARID5B	6.35786e-71	0.412688	0.959	0.868	1.52837e-66	2
287	ACSL6	1.17509e-70	0.480353	0.601	0.396	2.82481e-66	2
288	IL7R	5.37531e-70	0.462895	0.742	0.555	1.29217e-65	2
289	CCL7	2.64851e-68	0.564145	0.307	0.137	6.36677e-64	2
290	LINC01094	6.09805e-68	0.372069	0.919	0.799	1.46591e-63	2
291	B2M	7.02237e-68	0.390705	0.999	0.999	1.68811e-63	2
292	IFITM3	6.41911e-62	0.417004	0.899	0.793	1.54309e-57	2
293	BNC2	4.90686e-57	0.372549	0.912	0.795	1.17956e-52	2
294	CTSZ	1.33351e-55	0.375848	0.967	0.908	3.20563e-51	2
295	ANKH	5.76393e-49	0.559502	0.956	0.903	1.38559e-44	2
296	ISG15	3.00955e-47	0.596464	0.813	0.686	7.23465e-43	2
297	CD163L1	1.41425e-44	0.393799	0.986	0.938	3.39972e-40	2
298	MMP9	5.19535e-38	0.503845	0.838	0.724	1.24891e-33	2
299	FGL1	9.11259e-34	0.436203	0.696	0.579	2.19058e-29	2
300	IFI27	1.49358e-07	0.373177	0.621	0.563	0.00359043	2
301	RPL22	0	0.833012	1	0.981	0	3
302	RPL11	0	0.888807	1	0.997	0	3
303	RPS8	0	1.12778	1	0.995	0	3
304	RPL5	0	0.894293	1	0.985	0	3
305	S100A4	0	0.927908	1	1	0	3
306	RPS27	0	0.88145	1	0.996	0	3
307	RPS7	0	0.896856	1	0.995	0	3
308	RPS27A	0	0.941215	1	0.996	0	3
309	TMSB10	0	0.888067	1	1	0	3
310	RPL37A	0	0.868029	1	0.998	0	3
311	RPL32	0	0.999476	1	0.997	0	3
312	RPL15	0	0.880512	1	0.997	0	3
313	RPL14	0	0.890867	0.999	0.989	0	3
314	GPX1	0	0.942124	1	0.994	0	3
315	RPL29	0	1.0012	1	0.991	0	3
316	RPL24	0	0.869098	1	0.981	0	3
317	RPL35A	0	0.937238	1	0.993	0	3
318	RPL9	0	0.935227	1	0.992	0	3
319	RPL34	0	0.872861	1	0.996	0	3
320	RPS3A	0	0.963585	1	0.995	0	3
321	RPL37	0	0.864514	1	0.998	0	3
322	RPS23	0	0.941311	1	0.997	0	3
323	COX7C	0	0.791249	1	0.955	0	3
324	RPS14	0	0.971316	1	0.998	0	3
325	GNB2L1	0	0.877553	1	0.99	0	3
326	RPS18	0	0.970553	1	0.998	0	3
327	RPL10A	0	0.911022	1	0.979	0	3
328	EEF1A1	0	0.94307	1	0.998	0	3
329	RPS12	0	1.01336	1	0.998	0	3
330	RPS4X	0	0.848453	0.999	0.987	0	3
331	RPL39	0	0.942885	1	0.997	0	3
332	RPL10	0	1.0114	1	0.999	0	3
333	RPL7	0	0.875632	1	0.979	0	3
334	RPL30	0	0.831546	1	0.996	0	3
335	RPL8	0	0.893613	1	0.992	0	3
336	RPS6	0	0.992422	1	0.991	0	3
337	RPL35	0	0.85814	1	0.992	0	3
338	RPL12	0	0.982209	1	0.992	0	3
339	RPL7A	0	0.956182	1	0.994	0	3
340	RPS24	0	0.938393	1	0.998	0	3
341	RPLP2	0	0.905707	1	0.994	0	3
342	RPL27A	0	0.804034	1	0.996	0	3
343	RPS13	0	0.968719	1	0.994	0	3
344	RPS3	0	0.972923	1	0.99	0	3
345	RPS25	0	0.863544	1	0.987	0	3
346	GAPDH	0	0.886203	1	0.997	0	3
347	RPL41	0	0.944675	1	0.999	0	3
348	NACA	0	0.876672	1	0.988	0	3
349	RPL6	0	0.930209	1	0.986	0	3
350	RPLP0	0	0.750637	0.999	0.994	0	3
351	RPL21	0	0.915801	1	0.992	0	3
352	TPT1	0	0.923176	1	1	0	3
353	RPL4	0	0.843844	0.999	0.929	0	3
354	RPLP1	0	0.928034	1	1	0	3
355	RPS2	0	0.975004	1	0.997	0	3
356	RPS15A	0	1.03207	1	0.993	0	3
357	RPL13	0	0.971474	1	0.999	0	3
358	RPL26	0	1.00126	1	0.991	0	3
359	RPL23A	0	0.859051	1	0.989	0	3
360	RPL19	0	0.907822	1	0.996	0	3
361	RPL27	0	0.810541	1	0.974	0	3
362	RPS21	0	0.745864	1	0.997	0	3
363	RPS15	0	0.913868	1	0.996	0	3
364	RPL36	0	0.878996	1	0.992	0	3
365	RPS28	0	0.847951	1	0.997	0	3
366	RPL18A	0	0.927982	1	0.994	0	3
367	UBA52	0	0.757958	1	0.996	0	3
368	RPS16	0	0.943248	1	0.992	0	3
369	RPS19	0	0.947917	1	0.998	0	3
370	RPL18	0	0.95297	1	0.991	0	3
371	RPL13A	0	0.882374	1	0.996	0	3
372	RPS11	0	0.815768	1	0.995	0	3
373	RPS9	0	0.876581	1	0.995	0	3
374	RPL28	0	0.934219	1	0.999	0	3
375	RPS5	0	0.895731	1	0.974	0	3
376	LGALS1	0	0.875869	1	0.999	0	3
377	RPL3	0	0.926707	1	0.989	0	3
378	SLC25A6	1.17308e-302	0.819725	0.999	0.925	2.81997e-298	3
379	EEF1B2	9.34205e-302	0.869618	1	0.965	2.24574e-297	3
380	UQCRH	6.66585e-299	0.749231	1	0.928	1.6024e-294	3
381	SERF2	4.59912e-298	0.806092	1	0.992	1.10558e-293	3
382	ATP5E	3.36365e-292	0.803288	1	0.985	8.08589e-288	3
383	ACTG1	9.64289e-292	0.837611	1	0.993	2.31805e-287	3
384	RPL23	9.08826e-288	0.786369	1	0.992	2.18473e-283	3
385	BTF3	6.107e-287	0.825545	1	0.899	1.46806e-282	3
386	TMSB4X	1.51017e-283	0.863141	1	1	3.63029e-279	3
387	RPL38	1.18356e-282	0.747572	1	0.974	2.84517e-278	3
388	SH3BGRL3	5.58252e-276	0.911997	1	0.991	1.34198e-271	3
389	AIF1	2.80312e-273	0.798211	1	0.987	6.73841e-269	3
390	RPS26	2.07285e-272	0.763004	0.999	0.897	4.98291e-268	3
391	RPSA	3.65418e-269	0.77876	0.998	0.911	8.78428e-265	3
392	RPL31	3.55149e-262	0.745724	1	0.955	8.53744e-258	3
393	RPS29	5.2374e-261	0.794959	1	0.987	1.25902e-256	3
394	EEF2	1.13488e-260	0.742271	0.999	0.9	2.72813e-256	3
395	CFL1	6.96149e-249	0.794802	0.999	0.964	1.67347e-244	3
396	S100A11	5.56236e-238	0.741396	1	0.995	1.33713e-233	3
397	PFN1	4.01143e-227	0.816879	1	0.965	9.64307e-223	3
398	RPS10	4.44463e-207	0.908615	0.997	0.937	1.06845e-202	3
399	S100A9	9.32451e-172	0.866945	1	0.952	2.24152e-167	3
400	S100A10	1.14168e-168	0.767412	0.989	0.853	2.74449e-164	3
401	STMN1	1.0651e-110	0.686557	0.918	0.854	2.56039e-106	4
402	H2AFZ	1.84165e-85	0.528196	0.97	0.968	4.42714e-81	4
403	PTTG1	3.54546e-85	0.76246	0.525	0.309	8.52294e-81	4
404	CENPF	1.42708e-82	0.946918	0.594	0.358	3.43056e-78	4
405	HMGB1	1.12202e-72	0.531652	0.97	0.979	2.69722e-68	4
406	MKI67	6.32646e-71	0.729895	0.626	0.413	1.52082e-66	4
407	CDC20	2.97263e-67	0.413459	0.361	0.166	7.1459e-63	4
408	TROAP	2.11169e-65	0.29115	0.373	0.167	5.0763e-61	4
409	HMGN2	1.239e-64	0.727128	0.873	0.878	2.97843e-60	4
410	DLGAP5	1.91274e-61	0.388077	0.375	0.172	4.59803e-57	4
411	KIAA0101	9.37766e-61	0.41316	0.616	0.417	2.25429e-56	4
412	CEP55	1.76307e-56	0.367968	0.405	0.204	4.23824e-52	4
413	BIRC5	2.3869e-56	0.408091	0.438	0.24	5.73786e-52	4
414	HMMR	3.50736e-53	0.607617	0.499	0.31	8.43134e-49	4
415	CDKN3	1.67745e-50	0.407669	0.422	0.241	4.03243e-46	4
416	CCNB1	1.02172e-47	0.566968	0.442	0.282	2.45611e-43	4
417	ASPM	2.93366e-47	0.663943	0.456	0.268	7.05222e-43	4
418	MT-ATP6	7.33652e-45	0.467244	1	0.999	1.76363e-40	4
419	TPX2	6.69794e-43	0.567226	0.487	0.324	1.61012e-38	4
420	MZT2B	2.13563e-42	0.351515	0.871	0.86	5.13384e-38	4
421	MT-CYB	2.62092e-42	0.470969	1	0.998	6.30043e-38	4
422	H2AFV	5.57139e-41	0.364887	0.829	0.872	1.33931e-36	4
423	ANP32B	3.30747e-40	0.438831	0.877	0.897	7.95082e-36	4
424	CCNB2	1.13752e-39	0.349279	0.42	0.269	2.73448e-35	4
425	TUBA1B	1.81293e-39	0.444815	0.969	0.973	4.3581e-35	4
426	HNRNPA1	3.53709e-38	0.38016	0.877	0.899	8.5028e-34	4
427	GTSE1	7.5603e-38	0.309067	0.41	0.228	1.81742e-33	4
428	PTMA	1.29649e-34	0.315027	1	0.999	3.11663e-30	4
429	CKS1B	1.76982e-33	0.42657	0.565	0.476	4.25446e-29	4
430	RAN	3.25845e-33	0.330317	0.842	0.851	7.83299e-29	4
431	NUCKS1	9.39115e-33	0.413863	0.919	0.957	2.25754e-28	4
432	PLK1	1.70191e-32	0.349436	0.357	0.221	4.09123e-28	4
433	KPNA2	2.0692e-31	0.468653	0.667	0.628	4.97416e-27	4
434	HMGB2	2.79426e-31	0.46336	0.663	0.589	6.71713e-27	4
435	PHGDH	1.25426e-30	0.286698	0.453	0.31	3.01512e-26	4
436	PRC1	1.78333e-30	0.36724	0.451	0.303	4.28694e-26	4
437	HMGB3	1.35168e-29	0.401885	0.569	0.5	3.24931e-25	4
438	CENPW	2.97291e-29	0.250678	0.432	0.304	7.14659e-25	4
439	MT-ND4	2.35083e-28	0.254644	1	0.996	5.65116e-24	4
440	LSM5	5.42597e-28	0.324595	0.663	0.668	1.30435e-23	4
441	NUSAP1	3.94286e-27	0.332535	0.515	0.367	9.47823e-23	4
442	MT-ND3	5.04027e-26	0.266015	1	0.996	1.21163e-21	4
443	HMGN1	2.89311e-25	0.277595	0.831	0.872	6.95474e-21	4
444	DTYMK	3.01565e-25	0.279829	0.511	0.414	7.24933e-21	4
445	HN1	7.25554e-25	0.400557	0.677	0.711	1.74416e-20	4
446	TCEA1	1.19689e-24	0.346421	0.804	0.861	2.87719e-20	4
447	NCAPD2	1.45797e-24	0.25843	0.529	0.414	3.50481e-20	4
448	MT-CO3	1.99958e-24	0.37318	1	0.999	4.8068e-20	4
449	DEK	4.58725e-24	0.274834	0.879	0.919	1.10273e-19	4
450	PHF19	4.49642e-23	0.294479	0.524	0.448	1.08089e-18	4
451	EIF4EBP1	2.94873e-22	0.308004	0.737	0.759	7.08844e-18	4
452	ANP32E	5.22483e-22	0.333958	0.652	0.666	1.256e-17	4
453	TOP2A	6.88954e-22	0.49595	0.685	0.628	1.65618e-17	4
454	SMC2	3.65437e-21	0.27407	0.563	0.497	8.78474e-17	4
455	MRPL51	3.84801e-21	0.264388	0.734	0.751	9.25023e-17	4
456	CENPE	8.05414e-21	0.430926	0.387	0.281	1.93614e-16	4
457	ARL6IP1	8.64996e-21	0.432006	0.701	0.746	2.07936e-16	4
458	SMC4	1.28065e-20	0.304739	0.648	0.59	3.07856e-16	4
459	MT-CO2	7.51876e-19	0.291696	1	0.999	1.80743e-14	4
460	LSM4	6.93016e-18	0.251103	0.696	0.733	1.66594e-13	4
461	TUBB	9.35555e-18	0.380103	0.882	0.893	2.24898e-13	4
462	SHMT2	2.3825e-17	0.258725	0.588	0.56	5.72729e-13	4
463	UBE2S	1.94269e-16	0.432371	0.508	0.459	4.67004e-12	4
464	TUBB4B	2.21817e-16	0.332139	0.591	0.559	5.33226e-12	4
465	SET	1.83433e-15	0.275455	0.802	0.856	4.40954e-11	4
466	UBE2C	1.69973e-14	0.322946	0.306	0.215	4.08599e-10	4
467	MARCKS	1.83268e-14	0.268894	0.929	0.937	4.40558e-10	4
468	TUBA1C	3.4433e-13	0.30076	0.836	0.874	8.27734e-09	4
469	KIF20B	1.29428e-12	0.359322	0.502	0.461	3.11132e-08	4
470	CKS2	1.10527e-10	0.348738	0.478	0.446	2.65695e-06	4
471	AURKA	9.40035e-09	0.321083	0.429	0.398	0.000225975	4
472	KIF2C	0	0.919757	0.784	0.161	0	5
473	STIL	0	1.27217	0.908	0.263	0	5
474	CCDC18	0	1.45672	0.967	0.576	0	5
475	IQGAP3	0	0.906583	0.74	0.176	0	5
476	NUF2	0	0.911768	0.79	0.214	0	5
477	ASPM	0	1.70487	0.92	0.233	0	5
478	KIF14	0	1.22484	0.8	0.146	0	5
479	DTL	0	0.942441	0.638	0.139	0	5
480	C2orf48	0	1.25082	0.775	0.091	0	5
481	BUB1	0	0.938081	0.764	0.172	0	5
482	SPC25	0	0.929993	0.73	0.131	0	5
483	KIF15	0	1.05608	0.828	0.15	0	5
484	KIAA1524	0	1.02696	0.857	0.277	0	5
485	POLQ	0	1.71921	0.952	0.174	0	5
486	WHSC1	0	1.38379	0.973	0.677	0	5
487	NCAPG	0	1.09578	0.879	0.217	0	5
488	CENPE	0	1.40458	0.831	0.246	0	5
489	C4orf21	0	0.891313	0.762	0.199	0	5
490	DEPDC1B	0	1.06668	0.776	0.119	0	5
491	CENPK	0	1.17492	0.879	0.287	0	5
492	CDC25C	0	1.49515	0.846	0.122	0	5
493	RP1-167A14.2	0	1.53078	0.935	0.17	0	5
494	ANLN	0	1.50789	0.909	0.195	0	5
495	EZH2	0	1.36752	0.93	0.426	0	5
496	NCAPG2	0	1.09085	0.836	0.233	0	5
497	KIF4A	0	1.19972	0.84	0.159	0	5
498	CENPI	0	1.42285	0.906	0.223	0	5
499	CDCA2	0	1.07001	0.761	0.127	0	5
500	ATAD2	0	1.60049	0.924	0.479	0	5
501	MELK	0	1.61505	0.95	0.292	0	5
502	CENPP	0	1.78973	0.983	0.617	0	5
503	ZNF367	0	1.01241	0.658	0.155	0	5
504	KIF11	0	1.20952	0.896	0.231	0	5
505	KIF18A	0	0.949407	0.705	0.137	0	5
506	APOLD1	0	1.81646	0.815	0.15	0	5
507	PARPBP	0	0.997831	0.817	0.254	0	5
508	CIT	0	1.82442	0.966	0.264	0	5
509	KNTC1	0	1.09256	0.833	0.325	0	5
510	DIAPH3	0	2.18332	0.985	0.198	0	5
511	CEP128	0	1.62052	0.964	0.454	0	5
512	ARHGAP11B	0	2.40142	0.99	0.363	0	5
513	BUB1B	0	1.5027	0.914	0.168	0	5
514	CASC5	0	1.70331	0.971	0.251	0	5
515	NUSAP1	0	1.42818	0.937	0.335	0	5
516	FANCI	0	1.16068	0.833	0.256	0	5
517	BLM	0	1.08115	0.836	0.27	0	5
518	PRC1	0	1.04149	0.856	0.273	0	5
519	AC004158.2	0	1.53278	0.953	0.434	0	5
520	FANCA	0	0.988211	0.78	0.255	0	5
521	ATAD5	0	1.06118	0.865	0.323	0	5
522	BRCA1	0	1.3832	0.894	0.297	0	5
523	KIF18B	0	1.54676	0.898	0.114	0	5
524	BRIP1	0	1.82119	0.908	0.231	0	5
525	NDC80	0	1.16064	0.849	0.189	0	5
526	GTSE1	0	1.35544	0.888	0.192	0	5
527	C21orf58	0	1.38359	0.901	0.199	0	5
528	SCLT1	2.034e-306	1.55528	0.982	0.764	4.88954e-302	5
529	CENPF	8.73894e-306	1.27076	0.898	0.337	2.10075e-301	5
530	MKI67	7.41973e-304	1.14157	0.931	0.392	1.78363e-299	5
531	TPX2	2.34327e-301	0.96332	0.856	0.297	5.63299e-297	5
532	RACGAP1	5.50264e-298	0.944389	0.799	0.3	1.32278e-293	5
533	SMC4	7.42773e-298	1.15278	0.96	0.565	1.78555e-293	5
534	TOP2A	1.90156e-296	1.32931	0.965	0.606	4.57116e-292	5
535	MPHOSPH9	2.63338e-289	1.07338	0.913	0.508	6.33039e-285	5
536	STAG1	3.13521e-289	1.06796	1	0.974	7.53674e-285	5
537	CEP192	3.6556e-285	1.09883	0.96	0.691	8.78771e-281	5
538	RFC3	1.33419e-278	0.955253	0.781	0.278	3.20727e-274	5
539	GEN1	2.07914e-277	0.884725	0.828	0.353	4.99805e-273	5
540	SPATA5	1.04963e-275	1.15645	0.936	0.566	2.5232e-271	5
541	BRCA2	2.06276e-275	1.02034	0.896	0.465	4.95866e-271	5
542	GPSM2	1.97636e-274	1.01278	0.769	0.283	4.75096e-270	5
543	SGOL2	8.92645e-270	0.898625	0.764	0.274	2.14583e-265	5
544	PRR11	6.18679e-269	0.925805	0.815	0.343	1.48724e-264	5
545	FAF1	1.4165e-266	1.13806	0.99	0.931	3.40513e-262	5
546	LMNB1	1.64571e-266	0.899304	0.872	0.394	3.95611e-262	5
547	KIF20B	6.34173e-263	1.01361	0.874	0.431	1.52449e-258	5
548	RBL1	2.83793e-258	1.15156	0.863	0.424	6.82211e-254	5
549	ECT2	1.33699e-254	0.971814	0.86	0.457	3.21399e-250	5
550	HELLS	7.94702e-252	1.19715	0.753	0.273	1.91038e-247	5
551	RTTN	3.56654e-249	0.907855	0.851	0.405	8.57361e-245	5
552	CKAP5	8.90129e-249	1.10035	0.926	0.675	2.13978e-244	5
553	MIS18BP1	5.03668e-246	1.03951	0.96	0.745	1.21077e-241	5
554	ST3GAL3	2.12911e-245	1.02394	0.865	0.44	5.11818e-241	5
555	MMS22L	9.00154e-242	1.17996	0.859	0.437	2.16388e-237	5
556	PKP4	8.37365e-240	0.913141	0.832	0.397	2.01294e-235	5
557	TMPO	1.43492e-239	0.984954	0.973	0.758	3.4494e-235	5
558	BARD1	2.79679e-235	0.98268	0.837	0.428	6.72319e-231	5
559	FAM111A	1.53455e-231	0.929676	0.88	0.5	3.68891e-227	5
560	CDK5RAP2	1.24998e-230	0.930603	0.897	0.567	3.00482e-226	5
561	PBX3	1.85824e-222	1.15645	0.958	0.755	4.46702e-218	5
562	SCMH1	3.42681e-216	1.06675	0.872	0.479	8.2377e-212	5
563	PRIM2	3.45675e-213	1.08568	0.933	0.695	8.30968e-209	5
564	MT-ND6	3.39205e-201	1.08084	0.953	0.853	8.15416e-197	5
565	RAD51B	1.13619e-196	1.089	0.978	0.844	2.73128e-192	5
566	PHACTR4	6.56613e-191	0.906468	0.963	0.849	1.57843e-186	5
567	CDK19	1.92098e-183	0.930721	0.982	0.903	4.61783e-179	5
568	RP11-452H21.1	1.83549e-170	0.952156	0.926	0.706	4.41234e-166	5
569	HDAC9	1.65927e-113	0.924828	0.826	0.536	3.98873e-109	5
570	WWOX	1.03871e-103	0.890783	0.925	0.794	2.49696e-99	5
571	LINC00669	1.459e-76	0.932171	0.294	0.098	3.50729e-72	5
572	IFI27	0	2.6883	1	0.547	0	6
573	TYROBP	1.43347e-135	0.749527	1	0.993	3.44592e-131	6
574	FTL	1.73212e-130	0.768532	1	1	4.16385e-126	6
575	FCER1G	9.5462e-130	0.766776	1	0.975	2.29481e-125	6
576	IFITM3	1.07087e-121	0.899927	0.993	0.798	2.57427e-117	6
577	MYL6	6.14787e-121	0.653247	1	0.993	1.47789e-116	6
578	S100A11	8.86436e-121	0.690546	1	0.995	2.1309e-116	6
579	COX6B1	2.93312e-120	0.619488	1	0.928	7.05092e-116	6
580	CFL1	1.97929e-117	0.712543	1	0.966	4.75802e-113	6
581	TMSB4X	6.66018e-115	0.731651	1	1	1.60104e-110	6
582	GPX1	5.05143e-114	0.722351	1	0.994	1.21431e-109	6
583	ATP6V1F	1.42115e-113	0.674923	0.997	0.937	3.41629e-109	6
584	ARPC1B	3.00719e-113	0.582496	1	0.964	7.22898e-109	6
585	ATP5E	5.68858e-113	0.659016	1	0.985	1.36748e-108	6
586	AP2S1	3.92151e-112	0.600162	0.998	0.951	9.42692e-108	6
587	B2M	2.23597e-111	0.694056	1	0.999	5.37504e-107	6
588	BRI3	2.5127e-110	0.604885	1	0.985	6.04029e-106	6
589	SERF2	5.11604e-110	0.648108	1	0.992	1.22984e-105	6
590	CSTB	1.32243e-108	0.663516	0.997	0.906	3.17899e-104	6
591	OAZ1	5.25834e-108	0.602397	1	0.983	1.26405e-103	6
592	SH3BGRL3	1.5194e-107	0.720166	1	0.992	3.6525e-103	6
593	NPC2	2.15882e-106	0.587084	1	0.967	5.18958e-102	6
594	AIF1	4.65172e-105	0.611867	1	0.987	1.11823e-100	6
595	LGALS1	8.57696e-103	0.624519	1	0.999	2.06182e-98	6
596	PRDX1	9.25374e-103	0.636674	0.997	0.887	2.22451e-98	6
597	RPL19	1.01385e-101	0.566689	1	0.996	2.4372e-97	6
598	COX6C	1.6321e-101	0.559648	0.991	0.896	3.92341e-97	6
599	NDUFA4	1.93911e-101	0.60976	1	0.908	4.66142e-97	6
600	UQCR10	2.61124e-100	0.574668	1	0.872	6.27716e-96	6
601	ATP5J2	1.14586e-99	0.573233	0.991	0.854	2.75453e-95	6
602	MYL12A	5.47368e-99	0.674005	0.998	0.919	1.31582e-94	6
603	RPS28	5.96769e-99	0.569985	1	0.997	1.43457e-94	6
604	DBI	4.65009e-98	0.61826	0.997	0.939	1.11784e-93	6
605	PPIA	3.22557e-97	0.577685	1	0.964	7.75394e-93	6
606	PFDN5	6.91248e-97	0.553999	0.998	0.955	1.66169e-92	6
607	TMSB10	8.2612e-97	0.63327	1	1	1.98591e-92	6
608	RPL36	5.73704e-96	0.571699	1	0.993	1.37913e-91	6
609	FTH1	6.35649e-96	0.580866	1	1	1.52804e-91	6
610	SRP14	2.04011e-94	0.529334	1	0.916	4.90421e-90	6
611	BST2	2.89603e-94	0.567816	0.995	0.828	6.96178e-90	6
612	RPL38	9.57015e-94	0.560489	1	0.976	2.30057e-89	6
613	C1QC	3.84237e-93	0.598031	1	0.93	9.23666e-89	6
614	C1QA	1.57761e-92	0.549668	1	0.971	3.79242e-88	6
615	EIF4A1	2.0952e-92	0.558112	0.997	0.937	5.03664e-88	6
616	CAPG	9.14184e-92	0.583194	1	0.908	2.19761e-87	6
617	GAPDH	1.43768e-91	0.561898	1	0.997	3.45605e-87	6
618	ALDOA	4.96021e-91	0.58862	0.998	0.934	1.19238e-86	6
619	RPL39	7.77752e-91	0.57971	1	0.997	1.86964e-86	6
620	IFI6	9.53185e-91	0.772103	0.979	0.786	2.29136e-86	6
621	PFN1	7.87192e-90	0.656253	0.998	0.967	1.89233e-85	6
622	RPL28	9.86214e-90	0.560869	1	0.999	2.37076e-85	6
623	RPS29	1.2996e-88	0.606345	1	0.987	3.12411e-84	6
624	CLIC1	1.44772e-88	0.578676	0.998	0.934	3.48018e-84	6
625	S100A4	3.13921e-88	0.529633	1	1	7.54635e-84	6
626	IFITM2	4.55746e-88	0.552906	1	0.908	1.09557e-83	6
627	NINJ1	1.55381e-87	0.556872	0.997	0.892	3.7352e-83	6
628	MNDA	1.69978e-87	0.674613	0.97	0.713	4.0861e-83	6
629	RPS15	2.56959e-87	0.543379	1	0.996	6.17704e-83	6
630	USMG5	2.72551e-87	0.52335	0.998	0.878	6.55186e-83	6
631	NOP10	2.74761e-87	0.552531	0.991	0.814	6.60499e-83	6
632	COX7C	1.04498e-86	0.516798	0.997	0.958	2.51202e-82	6
633	COX7B	1.8698e-86	0.531329	0.995	0.895	4.49481e-82	6
634	RPL29	8.27843e-86	0.568661	1	0.992	1.99005e-81	6
635	CALM1	2.64351e-85	0.582277	1	0.981	6.35473e-81	6
636	ATP5G3	8.86694e-85	0.530507	0.993	0.881	2.13152e-80	6
637	RPL23A	3.85944e-84	0.542189	1	0.989	9.27771e-80	6
638	RPL13	7.17536e-84	0.539979	1	0.999	1.72489e-79	6
639	RPS18	1.36221e-83	0.539774	1	0.998	3.27463e-79	6
640	RPLP1	1.43559e-83	0.521543	1	1	3.45102e-79	6
641	RPL7A	5.99794e-82	0.522312	1	0.994	1.44184e-77	6
642	RPL35A	6.80975e-82	0.530626	1	0.994	1.63699e-77	6
643	RPL41	8.08911e-82	0.534968	1	1	1.94454e-77	6
644	RPL37A	1.92862e-80	0.516649	1	0.998	4.63622e-76	6
645	ACTB	2.66879e-80	0.640571	1	1	6.4155e-76	6
646	RPLP2	2.86657e-80	0.540068	1	0.994	6.89096e-76	6
647	TPT1	8.48136e-80	0.560416	1	1	2.03884e-75	6
648	SEPW1	2.7553e-79	0.521147	0.974	0.734	6.62346e-75	6
649	RPL32	1.81158e-78	0.54423	1	0.997	4.35485e-74	6
650	ADORA3	2.07004e-78	0.540555	0.997	0.949	4.97617e-74	6
651	ANXA5	2.94437e-78	0.526045	0.998	0.957	7.07797e-74	6
652	ACTG1	4.02931e-78	0.523814	1	0.994	9.68605e-74	6
653	RPS13	5.2527e-78	0.519851	1	0.994	1.2627e-73	6
654	S100B	1.7033e-74	0.638731	0.984	0.856	4.09457e-70	6
655	ISG15	3.2438e-73	0.769293	0.958	0.689	7.79777e-69	6
656	CD63	8.24426e-73	0.526334	1	0.984	1.98184e-68	6
657	RPS12	2.18633e-72	0.524848	1	0.998	5.25572e-68	6
658	DDIT4L	6.84223e-71	0.6194	0.934	0.656	1.6448e-66	6
659	RPS15A	2.5926e-68	0.519657	1	0.993	6.23234e-64	6
660	RPL12	3.10772e-67	0.522907	1	0.993	7.47066e-63	6
661	CTSB	3.53637e-62	0.595755	1	0.99	8.50107e-58	6
662	CD14	5.33206e-62	0.569899	1	0.997	1.28177e-57	6
663	DAB2	1.30506e-61	0.667563	1	0.985	3.13723e-57	6
664	SPP1	3.10068e-59	0.866675	1	1	7.45373e-55	6
665	RPS8	2.81043e-57	0.51703	1	0.995	6.756e-53	6
666	S100A9	1.86033e-56	0.578866	1	0.955	4.47206e-52	6
667	LY6E	7.31821e-56	0.582304	0.871	0.612	1.75922e-51	6
668	CCL2	5.42193e-53	0.710259	1	0.997	1.30338e-48	6
669	SRGN	1.89822e-52	0.576995	0.981	0.806	4.56314e-48	6
670	CCL13	1.25732e-46	0.688061	0.993	0.983	3.02248e-42	6
671	TUBA1A	1.81749e-38	0.543288	0.993	0.962	4.36906e-34	6
672	PVRL3-AS1	4.3983e-110	0.356013	0.35	0.069	1.05731e-105	7
673	CD63	1.87363e-109	0.798256	1	0.984	4.50402e-105	7
674	RP11-455F5.3	2.78517e-106	0.334602	0.492	0.133	6.69528e-102	7
675	CTSC	2.55634e-96	0.739751	1	0.996	6.14517e-92	7
676	DAB2	3.62236e-95	0.96738	0.998	0.985	8.70779e-91	7
677	ITM2B	1.9341e-92	0.689191	1	0.995	4.64939e-88	7
678	SPP1	2.83707e-91	1.12454	1	1	6.82002e-87	7
679	C1QC	1.29278e-90	0.613054	1	0.93	3.10771e-86	7
680	C1QA	1.89228e-86	0.592416	1	0.972	4.54884e-82	7
681	FOLR2	1.14888e-84	0.75151	0.961	0.751	2.7618e-80	7
682	MS4A4A	6.9515e-82	0.752336	0.994	0.915	1.67107e-77	7
683	CD163	2.6311e-77	0.624572	1	0.936	6.32491e-73	7
684	MRC1L1	3.71039e-75	0.657797	0.998	0.946	8.9194e-71	7
685	CD14	1.73879e-73	0.740453	1	0.997	4.17989e-69	7
686	CYBA	3.87558e-73	0.575808	1	0.98	9.31652e-69	7
687	FCER1G	1.36065e-72	0.554405	1	0.975	3.27086e-68	7
688	SCN9A	3.02702e-72	0.757743	0.903	0.578	7.27665e-68	7
689	NPC2	6.88338e-70	0.502886	0.998	0.968	1.65469e-65	7
690	APLP2	1.47988e-68	0.52548	0.998	0.952	3.55748e-64	7
691	C3AR1	2.91971e-67	0.520473	0.996	0.892	7.01869e-63	7
692	CCL13	3.21142e-67	0.829889	1	0.982	7.71992e-63	7
693	C1QB	2.04674e-66	0.672384	0.975	0.869	4.92016e-62	7
694	PLTP	3.73084e-66	0.669355	0.969	0.83	8.96857e-62	7
695	CD81	7.45789e-64	0.518219	0.996	0.897	1.7928e-59	7
696	APOE	1.79129e-62	0.464189	0.835	0.539	4.30608e-58	7
697	CST3	5.20949e-61	0.450513	1	0.974	1.25231e-56	7
698	PLD3	1.15958e-58	0.439604	1	0.972	2.78752e-54	7
699	GRN	1.21353e-58	0.445501	0.998	0.932	2.91721e-54	7
700	C2	2.48675e-58	0.395616	0.757	0.427	5.97791e-54	7
701	ATP6AP2	3.38682e-58	0.503193	0.996	0.899	8.14158e-54	7
702	ATP1B1	4.90361e-58	0.549822	1	0.959	1.17878e-53	7
703	TYROBP	5.63e-58	0.523975	1	0.993	1.3534e-53	7
704	LGMN	1.86245e-56	0.669533	0.998	0.905	4.47713e-52	7
705	SEPP1	9.33553e-56	0.799764	0.996	0.958	2.24417e-51	7
706	CD59	1.10949e-55	0.439003	0.965	0.806	2.66709e-51	7
707	IGSF6	5.41985e-55	0.601785	0.967	0.813	1.30288e-50	7
708	IFITM3	2.42293e-54	0.59873	0.975	0.8	5.82449e-50	7
709	LAPTM5	5.67387e-53	0.454748	1	0.957	1.36394e-48	7
710	ITGB2	5.69767e-53	0.445811	0.998	0.928	1.36966e-48	7
711	CALR	3.62563e-52	0.61213	0.994	0.876	8.71565e-48	7
712	TIMP1	4.56751e-52	0.486139	0.988	0.843	1.09798e-47	7
713	B2M	1.07846e-51	0.481486	1	0.999	2.59252e-47	7
714	BST2	4.44885e-51	0.457271	0.984	0.83	1.06946e-46	7
715	CD68	1.01816e-49	0.420628	0.984	0.831	2.44755e-45	7
716	FCGR3A	1.10887e-49	0.504487	0.926	0.737	2.66561e-45	7
717	DDIT4L	9.37895e-49	0.667213	0.881	0.661	2.25461e-44	7
718	GPR34	3.46682e-48	0.402226	0.994	0.94	8.33388e-44	7
719	TM2D2	3.93184e-48	0.370225	0.87	0.625	9.45175e-44	7
720	MNDA	4.84941e-48	0.560546	0.92	0.718	1.16575e-43	7
721	ATP6V0B	1.11448e-46	0.409829	0.99	0.882	2.67909e-42	7
722	FCGR1A	1.1394e-46	0.433786	0.979	0.851	2.739e-42	7
723	CTSZ	2.8787e-46	0.427176	0.998	0.912	6.9201e-42	7
724	CTSD	4.4056e-46	0.426024	0.994	0.895	1.05906e-41	7
725	TREM2	4.80016e-46	0.410893	0.961	0.752	1.15391e-41	7
726	TMBIM6	9.02237e-46	0.444482	0.998	0.936	2.16889e-41	7
727	ARL6IP5	2.33064e-45	0.389157	0.994	0.838	5.60263e-41	7
728	HLA-B	3.22705e-44	0.461609	0.961	0.785	7.7575e-40	7
729	IFITM2	1.42639e-43	0.424686	0.979	0.909	3.4289e-39	7
730	PLA2G7	3.02341e-43	0.404387	0.951	0.8	7.26797e-39	7
731	HLA-E	6.11405e-43	0.365935	0.981	0.846	1.46976e-38	7
732	A2M	4.83671e-42	0.380301	1	0.951	1.1627e-37	7
733	FCGRT	5.25199e-42	0.365258	0.996	0.966	1.26253e-37	7
734	F13A1	7.12523e-42	0.514752	1	0.981	1.71283e-37	7
735	PRDX1	5.89479e-41	0.443606	0.967	0.889	1.41705e-36	7
736	ATP6V1F	1.11939e-40	0.432143	0.986	0.938	2.6909e-36	7
737	VSIG4	2.0527e-40	0.392362	1	0.953	4.93448e-36	7
738	CYBB	5.77866e-40	0.43929	1	0.985	1.38913e-35	7
739	TMBIM4.1	5.93718e-40	0.340387	0.932	0.699	1.42724e-35	7
740	PDIA6	6.66197e-40	0.44837	0.979	0.829	1.60147e-35	7
741	FGL1	2.16204e-39	0.483228	0.835	0.584	5.19733e-35	7
742	PMP22	3.01219e-39	0.404912	0.99	0.913	7.241e-35	7
743	BRI3	5.47968e-39	0.407102	1	0.985	1.31726e-34	7
744	ATP6V0E1	1.1106e-38	0.32922	0.992	0.93	2.66976e-34	7
745	NINJ1	2.79639e-38	0.387632	0.977	0.894	6.72224e-34	7
746	CD99	2.87059e-38	0.342085	0.986	0.924	6.90062e-34	7
747	HLA-C	4.82565e-38	0.354141	0.955	0.768	1.16004e-33	7
748	CD164	6.46444e-38	0.346075	0.994	0.919	1.55399e-33	7
749	ASAH1	2.24562e-37	0.413926	0.986	0.894	5.39824e-33	7
750	FTL	4.309e-36	0.424138	1	1	1.03584e-31	7
751	HSPA5	1.36078e-35	0.526901	0.99	0.837	3.27119e-31	7
752	CTSS	1.536e-35	0.368362	1	0.959	3.69238e-31	7
753	FUCA1	1.55884e-35	0.359912	0.922	0.71	3.7473e-31	7
754	ADORA3	3.40625e-35	0.391395	0.992	0.949	8.18829e-31	7
755	HSP90B1	5.3004e-35	0.468163	0.998	0.922	1.27416e-30	7
756	RNASE6	1.19099e-33	0.33644	0.949	0.759	2.86302e-29	7
757	HCST	1.95924e-32	0.368969	0.971	0.874	4.70981e-28	7
758	LINC01088	3.89457e-32	0.570754	0.284	0.113	9.36216e-28	7
759	VIM	6.55936e-32	0.334826	1	0.998	1.5768e-27	7
760	AP2M1	9.49502e-32	0.332381	0.942	0.833	2.28251e-27	7
761	CTSB	6.02292e-31	0.455737	1	0.99	1.44785e-26	7
762	TMEM176B	8.91023e-31	0.329696	0.654	0.421	2.14193e-26	7
763	MYL6	2.37998e-30	0.33804	1	0.993	5.72124e-26	7
764	CALM3	6.44453e-29	0.355879	0.928	0.803	1.5492e-24	7
765	GPNMB	5.54971e-28	0.402799	0.714	0.489	1.3341e-23	7
766	SCD	7.4423e-24	0.3508	0.977	0.841	1.78905e-19	7
767	IFI6	2.0485e-23	0.35268	0.951	0.788	4.92438e-19	7
768	MARCKS	2.16959e-23	0.332032	0.981	0.934	5.21547e-19	7
769	CTSL	3.31775e-19	0.381107	0.926	0.753	7.97555e-15	7
770	IBSP	2.74085e-14	0.418381	0.113	0.041	6.58873e-10	7
771	FCGBP	1.05101e-10	0.526223	0.942	0.897	2.52651e-06	7
772	KIF2C	0	1.01753	0.978	0.179	0	8
773	CDKN2C	0	0.915085	0.973	0.228	0	8
774	RRM2	0	1.54442	0.983	0.197	0	8
775	CKAP2L	0	0.922572	0.98	0.166	0	8
776	SPC25	0	0.941908	0.973	0.146	0	8
777	KIF15	0	0.93129	0.978	0.172	0	8
778	NCAPG	0	1.32928	0.998	0.239	0	8
779	HIST1H3D	0	1.04618	0.978	0.26	0	8
780	HIST1H1B	0	1.81655	0.995	0.171	0	8
781	KIF4A	0	0.938958	0.988	0.181	0	8
782	CDK1	0	1.25193	0.993	0.258	0	8
783	CEP55	0	0.991298	0.995	0.193	0	8
784	H2AFX	0	1.31079	0.998	0.332	0	8
785	CDKN3	0	1.01362	0.983	0.23	0	8
786	DLGAP5	0	1.07138	0.97	0.161	0	8
787	BUB1B	0	1.01581	0.99	0.195	0	8
788	SHCBP1	0	0.973057	0.988	0.228	0	8
789	CDT1	0	0.948752	0.968	0.172	0	8
790	TK1	0	1.25665	0.998	0.253	0	8
791	BIRC5	0	1.12955	0.998	0.23	0	8
792	TYMS	0	1.78585	0.995	0.284	0	8
793	NDC80	0	1.2807	0.993	0.21	0	8
794	UBE2C	0	1.18907	0.995	0.194	0	8
795	CENPM	0	0.997438	0.99	0.186	0	8
796	GTSE1	0	1.24397	0.998	0.216	0	8
797	ANLN	8.4786e-302	1.14111	0.985	0.221	2.03817e-297	8
798	TPX2	2.75219e-301	1.63808	1	0.314	6.61598e-297	8
799	HIST2H2AC	1.58855e-297	1.59667	0.998	0.372	3.81873e-293	8
800	KIF11	9.48761e-297	1.14752	0.995	0.254	2.28073e-292	8
801	CENPU	6.79955e-291	1.00413	0.985	0.255	1.63454e-286	8
802	MKI67	1.34078e-285	2.39231	1	0.411	3.2231e-281	8
803	NUSAP1	2.21135e-285	1.82566	1	0.357	5.31586e-281	8
804	KIAA0101	1.19685e-284	1.67212	1	0.414	2.87711e-280	8
805	ASPM	1.43974e-284	1.32421	1	0.258	3.46098e-280	8
806	HMMR	1.47151e-282	1.30648	0.998	0.302	3.53736e-278	8
807	PRC1	3.67487e-280	1.21116	0.995	0.291	8.83401e-276	8
808	CLSPN	1.36764e-277	1.04157	0.98	0.245	3.28767e-273	8
809	DIAPH3	3.17807e-268	1.20313	0.998	0.229	7.63977e-264	8
810	CENPF	4.73494e-263	1.78127	1	0.356	1.13823e-258	8
811	HIST1H1E	1.53493e-261	1.41872	1	0.453	3.68983e-257	8
812	CASC5	2.23289e-257	1.16139	0.995	0.279	5.36764e-253	8
813	HIST1H4C	2.03892e-255	3.15737	1	0.741	4.90137e-251	8
814	CENPE	2.64845e-255	1.01851	0.99	0.263	6.3666e-251	8
815	CKS1B	1.06761e-250	1.33667	0.998	0.464	2.56643e-246	8
816	FANCI	1.65004e-249	0.952063	0.978	0.273	3.96654e-245	8
817	RAD51AP1	1.32042e-248	1.08029	1	0.363	3.17415e-244	8
818	HIST1H1D	7.4557e-243	1.99594	0.963	0.407	1.79228e-238	8
819	HMGB2	9.05813e-243	1.80127	1	0.58	2.17748e-238	8
820	UBE2S	5.10338e-241	1.24082	0.998	0.443	1.2268e-236	8
821	TOP2A	2.13639e-240	2.25166	1	0.619	5.13567e-236	8
822	HIST1H1C	2.78862e-238	1.80014	1	0.622	6.70356e-234	8
823	TUBB	1.1777e-237	1.96669	1	0.888	2.83108e-233	8
824	STMN1	9.69881e-237	1.98773	1	0.854	2.3315e-232	8
825	DTYMK	1.98535e-235	0.955365	0.995	0.401	4.77258e-231	8
826	SMC2	4.29317e-235	1.21795	1	0.484	1.03204e-230	8
827	DEK	2.59722e-233	1.4495	1	0.912	6.24345e-229	8
828	CIT	2.07009e-231	1.01518	0.995	0.292	4.9763e-227	8
829	DUT	3.40354e-230	1.52844	1	0.597	8.18178e-226	8
830	HMGB1	3.57865e-227	1.54953	1	0.978	8.60272e-223	8
831	H2AFZ	3.37817e-226	1.7462	1	0.967	8.12079e-222	8
832	TUBA1B	2.33518e-224	1.86947	1	0.972	5.61354e-220	8
833	LMNB1	4.89111e-222	1.09764	0.993	0.408	1.17577e-217	8
834	PTTG1	1.58066e-219	0.922453	0.963	0.305	3.79976e-215	8
835	FAM111A	2.89126e-219	1.29425	1	0.51	6.95031e-215	8
836	PHF19	3.06646e-219	0.92847	0.993	0.434	7.37147e-215	8
837	HELLS	2.98578e-218	0.986541	0.965	0.285	7.17751e-214	8
838	SMC4	3.77217e-217	1.48066	1	0.58	9.06793e-213	8
839	NUCKS1	4.94416e-217	1.21736	1	0.952	1.18853e-212	8
840	MELK	6.34658e-217	0.936107	0.988	0.317	1.52565e-212	8
841	HMGN2	7.18065e-217	1.79447	1	0.873	1.72616e-212	8
842	RRM1	1.10487e-215	0.95184	0.98	0.387	2.65599e-211	8
843	AURKA	1.71452e-212	0.919004	0.983	0.378	4.12154e-208	8
844	TMPO	7.26619e-212	1.43314	1	0.765	1.74672e-207	8
845	BRCA1	2.95378e-211	0.943036	0.978	0.318	7.1006e-207	8
846	ANP32B	7.24263e-211	1.31212	1	0.891	1.74106e-206	8
847	PTMA	2.99314e-209	1.17497	1	0.999	7.19521e-205	8
848	CKS2	1.51453e-206	0.961959	0.985	0.428	3.64078e-202	8
849	PCNA	1.64394e-205	1.03555	0.948	0.349	3.95187e-201	8
850	NCAPD2	2.14894e-205	0.915454	0.988	0.403	5.16583e-201	8
851	ANP32E	2.63118e-205	1.1544	1	0.651	6.32509e-201	8
852	H2AFV	7.35354e-199	1.10066	1	0.863	1.76772e-194	8
853	ATAD2	2.46459e-194	1.33292	0.998	0.494	5.92462e-190	8
854	PHGDH	3.1395e-191	0.975949	0.906	0.301	7.54704e-187	8
855	KIF20B	9.49873e-190	0.982798	0.99	0.444	2.2834e-185	8
856	ARHGAP11B	2.70543e-189	1.03135	0.995	0.388	6.50359e-185	8
857	SKA2	4.6421e-189	0.95386	1	0.55	1.11591e-184	8
858	CBX5	3.4319e-184	0.987149	1	0.696	8.24995e-180	8
859	TUBB4B	1.14277e-180	0.996964	0.995	0.545	2.7471e-176	8
860	RAD21	1.36063e-177	0.925545	1	0.765	3.27082e-173	8
861	RANBP1	5.33788e-175	0.935353	0.99	0.561	1.28317e-170	8
862	EIF4EBP1	8.09728e-175	1.15878	0.998	0.748	1.9465e-170	8
863	SET	2.47122e-172	1.02393	1	0.845	5.94056e-168	8
864	KPNA2	2.06442e-167	0.990173	0.988	0.618	4.96265e-163	8
865	HNRNPAB	4.78194e-165	0.973756	0.995	0.646	1.14953e-160	8
866	MZT2B	1.57132e-163	0.948051	1	0.856	3.77729e-159	8
867	RAN	9.02083e-163	0.971234	1	0.845	2.16852e-158	8
868	NASP	7.23278e-160	0.974581	1	0.839	1.73869e-155	8
869	MTHFD2	3.09942e-152	1.08729	0.998	0.754	7.45069e-148	8
870	H1FX	3.0859e-149	1.15792	0.995	0.678	7.41819e-145	8
871	TCEA1	4.92431e-103	0.924305	1	0.85	1.18375e-98	8
872	RAMP1	0	1.31686	0.695	0.044	0	9
873	DOCK3	0	2.20851	0.658	0.062	0	9
874	RP11-557H15.3	0	0.888812	0.399	0.013	0	9
875	LINC01010	0	1.83435	0.548	0.011	0	9
876	INHBA	0	0.752971	0.407	0.026	0	9
877	LPL	0	2.94741	0.883	0.187	0	9
878	DCSTAMP	0	1.50702	0.663	0.026	0	9
879	FLRT2	0	0.98612	0.556	0.046	0	9
880	AQP9	0	0.826779	0.554	0.047	0	9
881	TIMP3	0	2.45996	0.418	0.017	0	9
882	MMP7	8.52823e-292	1.42413	0.23	0.006	2.0501e-287	9
883	CHIT1	2.2736e-264	4.08446	0.799	0.186	5.4655e-260	9
884	FAIM3	2.17341e-210	0.997539	0.648	0.129	5.22467e-206	9
885	LINC00504	3.11286e-157	0.769156	0.504	0.092	7.483e-153	9
886	RGCC	3.42176e-147	2.23617	0.856	0.399	8.22558e-143	9
887	CHI3L1	1.70093e-138	2.13726	0.684	0.219	4.08887e-134	9
888	CD9	1.73162e-137	2.01888	0.945	0.68	4.16264e-133	9
889	ALDH1A2	4.13251e-134	1.17025	0.697	0.201	9.93414e-130	9
890	SORCS1	5.34383e-134	1.73984	0.872	0.406	1.2846e-129	9
891	ATF3	1.56803e-133	1.26956	0.614	0.173	3.76939e-129	9
892	FAM20C	3.03357e-133	1.20458	0.943	0.595	7.2924e-129	9
893	A2M	3.90397e-129	1.28231	0.984	0.952	9.38475e-125	9
894	EVL	1.56801e-120	1.08964	0.984	0.844	3.76933e-116	9
895	CD52	2.15097e-117	1.87279	0.653	0.221	5.17072e-113	9
896	GPC4	7.2101e-116	1.07692	0.527	0.132	1.73324e-111	9
897	TPRG1	1.26884e-111	2.25224	0.883	0.532	3.05017e-107	9
898	LIMS1	5.41977e-106	1.00595	0.995	0.934	1.30286e-101	9
899	APOC1	5.0628e-105	2.29178	0.781	0.397	1.21705e-100	9
900	FABP5	1.68987e-103	2.22045	0.95	0.853	4.06227e-99	9
901	APOE	4.46079e-102	3.12647	0.856	0.541	1.07233e-97	9
902	CD83	5.3976e-102	0.799499	0.859	0.417	1.29753e-97	9
903	MITF	1.11427e-100	1.32348	0.99	0.841	2.6786e-96	9
904	TREM2	3.59698e-98	1.25284	0.924	0.755	8.64679e-94	9
905	CD84	7.84135e-98	1.20392	0.875	0.527	1.88498e-93	9
906	RASA1	1.14637e-96	1.24798	0.997	0.943	2.75576e-92	9
907	LSP1	2.14383e-95	1.01222	0.601	0.212	5.15355e-91	9
908	ANXA11	1.62084e-92	0.938659	0.948	0.758	3.89633e-88	9
909	LIPA	2.68183e-87	1.0833	0.924	0.64	6.44684e-83	9
910	LGALS3	1.03506e-83	1.77609	0.961	0.822	2.48818e-79	9
911	SDC2	1.62321e-82	1.19966	0.781	0.413	3.90203e-78	9
912	GCLC	9.74604e-80	1.35663	0.883	0.548	2.34285e-75	9
913	MATK	4.70855e-78	0.884266	0.825	0.492	1.13189e-73	9
914	ADARB1	2.04168e-74	0.726123	0.765	0.368	4.908e-70	9
915	GSN	9.53816e-74	0.725537	0.969	0.951	2.29288e-69	9
916	DOPEY2	2.99042e-72	0.85079	0.911	0.584	7.18867e-68	9
917	MYO1E	1.81003e-71	1.27615	0.992	0.964	4.35114e-67	9
918	XYLT1	7.2054e-71	0.867524	0.762	0.374	1.73211e-66	9
919	SERTAD2	8.40686e-71	0.81173	0.838	0.473	2.02092e-66	9
920	NEK6	8.34596e-70	0.790446	0.977	0.825	2.00629e-65	9
921	ITGB5	8.80926e-68	0.700806	0.977	0.821	2.11766e-63	9
922	MALAT1	1.02908e-66	1.27483	1	1	2.47381e-62	9
923	ITGB2	2.52152e-64	0.798043	0.956	0.93	6.06148e-60	9
924	RASAL2	8.08102e-63	0.930018	1	0.946	1.9426e-58	9
925	BCAP31	1.15289e-62	0.826872	0.877	0.716	2.77142e-58	9
926	CTSH	2.88079e-60	0.834511	0.869	0.695	6.92512e-56	9
927	ARMC9	4.54165e-60	1.19953	0.841	0.502	1.09177e-55	9
928	C9orf16	6.04915e-60	0.819383	0.875	0.728	1.45416e-55	9
929	PLXDC2	4.96242e-59	0.891992	1	0.987	1.19292e-54	9
930	ITGAX	8.56665e-59	0.779641	0.885	0.642	2.05934e-54	9
931	RP11-1008C21.1	4.47084e-58	1.05733	0.796	0.511	1.07474e-53	9
932	IL1RN	5.00229e-58	1.12558	0.58	0.258	1.2025e-53	9
933	ENTPD1	5.17903e-58	0.882822	0.872	0.556	1.24499e-53	9
934	FN1	1.29956e-57	1.01166	0.256	0.057	3.124e-53	9
935	SGK1	3.09548e-56	0.765077	0.794	0.501	7.44123e-52	9
936	DBI	7.23062e-56	1.28266	0.966	0.942	1.73817e-51	9
937	MFSD12	3.01647e-55	0.78918	0.888	0.644	7.25129e-51	9
938	CAMK1	5.18536e-55	0.827524	0.851	0.671	1.24651e-50	9
939	PPARG	1.49582e-54	0.989613	0.828	0.506	3.59581e-50	9
940	SH3BGRL3	5.7705e-54	0.942172	0.984	0.992	1.38717e-49	9
941	NAP1L1	9.49249e-54	0.950013	0.956	0.856	2.2819e-49	9
942	SLC39A10	2.34346e-52	0.829179	0.82	0.532	5.63343e-48	9
943	PLA2G7	3.67785e-51	0.869021	0.966	0.801	8.84119e-47	9
944	ALCAM	6.81094e-51	1.06594	1	0.941	1.63728e-46	9
945	ID2	2.597e-48	0.726318	0.901	0.741	6.24294e-44	9
946	CD81	3.51825e-46	0.735852	0.916	0.901	8.45753e-42	9
947	HDAC9	5.74004e-45	0.952249	0.849	0.548	1.37985e-40	9
948	PDE3B	6.4213e-45	0.935237	0.932	0.728	1.54362e-40	9
949	VWA8	8.88355e-44	0.787619	0.911	0.688	2.13552e-39	9
950	CD63	2.45001e-43	0.979076	0.984	0.984	5.88959e-39	9
951	VIM	3.52645e-43	1.02606	0.995	0.998	8.47724e-39	9
952	FNIP2	1.04152e-42	0.989304	0.909	0.765	2.5037e-38	9
953	IFI6	5.96521e-41	0.912099	0.898	0.792	1.43398e-36	9
954	FTH1	7.0041e-40	0.965513	1	1	1.68372e-35	9
955	ACP5	1.50304e-39	1.06141	0.598	0.325	3.61315e-35	9
956	HS2ST1	3.32309e-39	0.722787	0.961	0.853	7.98837e-35	9
957	ZBTB7C	4.89571e-36	0.716556	0.775	0.485	1.17688e-31	9
958	ARID5B	5.20192e-36	0.684842	0.969	0.877	1.25049e-31	9
959	SPP1	2.13603e-33	1.04502	1	1	5.1348e-29	9
960	C1QB	3.92918e-31	0.859461	0.927	0.872	9.44535e-27	9
961	HLA-B	1.1802e-29	0.750527	0.885	0.79	2.83708e-25	9
962	ARHGAP10	6.09968e-29	0.682735	0.979	0.886	1.4663e-24	9
963	HOMER1	1.38541e-28	0.721225	0.679	0.435	3.3304e-24	9
964	COX5B	1.59331e-27	0.734476	0.945	0.919	3.83016e-23	9
965	NEAT1	3.37085e-27	0.729919	0.995	0.992	8.10318e-23	9
966	CSTB	3.57331e-25	0.716428	0.963	0.908	8.58988e-21	9
967	JAKMIP2	5.77739e-25	0.711703	0.574	0.338	1.38883e-20	9
968	TSC22D1	1.3117e-21	0.731468	0.663	0.487	3.15321e-17	9
969	CHST11	1.37491e-16	0.681678	0.997	0.959	3.30516e-12	9
970	PTPRG	9.31285e-14	0.762643	0.392	0.244	2.23872e-09	9
971	NEDD9	1.19313e-13	0.905383	0.854	0.841	2.86816e-09	9
972	IFIT2	1.07434e-169	1.56178	0.745	0.141	2.5826e-165	10
973	IFIT1	1.32051e-145	2.13513	0.931	0.354	3.17437e-141	10
974	OASL	3.06032e-139	0.454345	0.567	0.091	7.35671e-135	10
975	MX2	4.29192e-135	1.62378	0.957	0.408	1.03173e-130	10
976	IFI44L	2.88331e-133	1.77446	0.952	0.403	6.9312e-129	10
977	CMPK2	7.16701e-130	0.985678	0.87	0.284	1.72288e-125	10
978	USP18	9.73515e-130	0.544252	0.615	0.114	2.34023e-125	10
979	IFIT3	2.96885e-128	1.90372	0.913	0.38	7.13682e-124	10
980	RSAD2	4.27612e-127	1.28145	0.792	0.227	1.02794e-122	10
981	SAMD9L	6.41409e-125	1.29067	0.939	0.393	1.54188e-120	10
982	IFI44	1.32594e-114	1.39172	0.987	0.618	3.18742e-110	10
983	MX1	1.98807e-113	1.90891	0.991	0.672	4.77913e-109	10
984	DDX58	4.3983e-109	1.5819	0.97	0.544	1.05731e-104	10
985	EPSTI1	4.6193e-107	1.41595	0.996	0.809	1.11043e-102	10
986	STAT1	1.43007e-106	1.31197	0.987	0.739	3.43773e-102	10
987	EIF2AK2	4.21337e-99	1.16278	0.996	0.825	1.01285e-94	10
988	PARP14	1.07709e-95	1.15365	1	0.916	2.58921e-91	10
989	IFIH1	2.00452e-92	1.16406	0.879	0.465	4.81865e-88	10
990	HELZ2	4.43697e-92	0.454714	0.593	0.143	1.0666e-87	10
991	OAS2	2.63873e-90	0.879024	0.874	0.392	6.34324e-86	10
992	RNF213	2.16146e-89	1.03255	0.996	0.971	5.19594e-85	10
993	OAS3	1.68849e-84	0.839102	0.844	0.377	4.05895e-80	10
994	SP110	3.06796e-83	1.0937	0.965	0.679	7.37506e-79	10
995	PNPT1	8.65201e-79	1.11779	0.861	0.464	2.07986e-74	10
996	HERC5	1.10437e-77	1.04953	0.879	0.454	2.65479e-73	10
997	SAMD9	1.706e-77	0.729402	0.74	0.279	4.10106e-73	10
998	ISG15	3.24171e-75	1.97724	0.931	0.698	7.79274e-71	10
999	XAF1	1.7003e-72	1.00359	0.9	0.547	4.08736e-68	10
1000	OAS1	4.80665e-71	0.845738	0.931	0.629	1.15547e-66	10
1001	PARP9	7.95526e-71	0.819758	0.974	0.744	1.91236e-66	10
1002	PDE4B	8.62854e-66	1.33889	0.957	0.692	2.07421e-61	10
1003	DDX60L	8.86e-65	1.14411	0.944	0.728	2.12986e-60	10
1004	HERC6	3.11525e-63	0.67393	0.823	0.383	7.48875e-59	10
1005	TNFSF13B	2.11336e-62	0.906396	0.935	0.671	5.0803e-58	10
1006	IFI6	2.3283e-59	0.991404	0.991	0.791	5.59701e-55	10
1007	LAP3	4.741e-58	0.809326	0.978	0.891	1.13969e-53	10
1008	APOL6	1.22955e-55	0.726064	0.874	0.579	2.95572e-51	10
1009	TRIM5	7.6585e-55	0.551663	0.87	0.508	1.84103e-50	10
1010	HESX1	1.96392e-53	0.503317	0.537	0.17	4.72107e-49	10
1011	STAT2	8.79572e-52	0.734264	0.948	0.757	2.1144e-47	10
1012	PLSCR1	1.43971e-51	0.696431	0.996	0.889	3.46093e-47	10
1013	TRIM22	2.49316e-51	0.614296	0.905	0.617	5.99331e-47	10
1014	IFI35	2.87284e-51	0.645461	0.879	0.563	6.90601e-47	10
1015	GMPR	8.16895e-49	0.478381	0.623	0.248	1.96373e-44	10
1016	TRIM14	6.85617e-45	0.596899	0.848	0.579	1.64815e-40	10
1017	TNFSF10	1.13134e-43	0.67996	0.771	0.411	2.71962e-39	10
1018	AXL	7.06626e-43	0.605409	0.918	0.636	1.69866e-38	10
1019	ZC3HAV1	3.05373e-42	0.699306	0.961	0.803	7.34087e-38	10
1020	UBE2L6	8.67996e-42	0.63665	0.823	0.55	2.08658e-37	10
1021	RTCB	2.11341e-41	0.542915	0.944	0.799	5.08044e-37	10
1022	ADAR	2.35514e-41	0.552462	0.931	0.777	5.66151e-37	10
1023	PML	7.56535e-40	0.479356	0.896	0.621	1.81864e-35	10
1024	IRF7	3.15719e-39	0.481828	0.779	0.452	7.58957e-35	10
1025	SIGLEC1	1.38021e-37	0.560797	0.987	0.828	3.31788e-33	10
1026	DTX3L	3.38648e-37	0.485238	0.861	0.601	8.14075e-33	10
1027	DDX60	4.7355e-36	0.541853	0.749	0.42	1.13837e-31	10
1028	SPATS2L	7.40311e-36	0.584503	0.935	0.778	1.77963e-31	10
1029	MNDA	1.11176e-34	0.789858	0.918	0.722	2.67257e-30	10
1030	TMEM123	2.97671e-34	0.502887	0.97	0.855	7.15571e-30	10
1031	TRIM25	2.06368e-32	0.46883	0.896	0.695	4.96088e-28	10
1032	LY6E	1.92768e-31	0.730723	0.866	0.62	4.63395e-27	10
1033	SSB	2.49749e-31	0.596334	0.922	0.794	6.00373e-27	10
1034	XRN1	1.81434e-30	0.576209	0.961	0.879	4.36148e-26	10
1035	PPM1K	2.09239e-30	0.468984	0.81	0.546	5.0299e-26	10
1036	IFITM3	2.28057e-28	0.737138	0.913	0.806	5.48226e-24	10
1037	SAT1	2.28986e-28	0.57441	1	0.976	5.50459e-24	10
1038	LGALS9	3.70628e-28	0.472321	0.887	0.685	8.90952e-24	10
1039	PARP12	6.56873e-28	0.46601	0.853	0.645	1.57906e-23	10
1040	MT2A	2.36172e-27	1.05546	0.697	0.451	5.67734e-23	10
1041	NMI	4.0979e-27	0.403421	0.719	0.452	9.85095e-23	10
1042	GIMAP4	1.3407e-26	0.473162	0.9	0.726	3.2229e-22	10
1043	ZCCHC2	3.0909e-26	0.388823	0.797	0.528	7.43022e-22	10
1044	IFITM2	1.60912e-25	0.496226	0.983	0.911	3.86816e-21	10
1045	B2M	2.11132e-25	0.510359	1	0.999	5.0754e-21	10
1046	DNAJA1	4.1213e-25	0.44925	0.909	0.781	9.9072e-21	10
1047	BST2	6.81704e-25	0.529847	0.952	0.834	1.63875e-20	10
1048	TFEC	4.24008e-24	0.459051	0.957	0.847	1.01927e-19	10
1049	HLA-E	4.54299e-24	0.429044	0.961	0.85	1.09209e-19	10
1050	CD163	8.27583e-24	0.491427	1	0.938	1.98943e-19	10
1051	RABGAP1L	9.37581e-24	0.549145	0.996	0.959	2.25385e-19	10
1052	TYMP	1.79875e-23	0.550138	0.922	0.792	4.32402e-19	10
1053	SAMD4A	1.48041e-22	0.565152	0.874	0.624	3.55877e-18	10
1054	MARCKS	2.08634e-22	0.571063	0.983	0.935	5.01534e-18	10
1055	CHMP5	8.79188e-22	0.399979	0.848	0.687	2.11348e-17	10
1056	SP100	7.74368e-21	0.405982	1	0.958	1.8615e-16	10
1057	C6orf62	5.15332e-20	0.396447	0.97	0.877	1.23881e-15	10
1058	CALM1	7.89243e-19	0.432448	1	0.981	1.89726e-14	10
1059	CCL8	4.29539e-18	1.23934	0.532	0.323	1.03257e-13	10
1060	RIN2	4.34661e-18	0.41926	0.983	0.923	1.04488e-13	10
1061	KCTD12	7.84104e-17	0.386521	0.952	0.899	1.88491e-12	10
1062	MYL12A	1.00277e-15	0.401347	0.965	0.922	2.41056e-11	10
1063	ACTB	1.0597e-15	0.442295	1	1	2.54741e-11	10
1064	DAB2	1.26096e-15	0.434755	1	0.986	3.03123e-11	10
1065	CTSB	2.40862e-14	0.45735	0.991	0.991	5.79009e-10	10
1066	SRGN	2.57172e-13	0.471467	0.926	0.812	6.18215e-09	10
1067	SMCHD1	6.20912e-13	0.382264	0.957	0.899	1.49261e-08	10
1068	DDIT4L	1.64299e-11	0.506131	0.827	0.668	3.94959e-07	10
1069	CCL2	2.21664e-09	0.416094	1	0.997	5.32858e-05	10
1070	GALM	1.45426e-08	0.392576	0.957	0.869	0.000349589	10
1071	IFI27	1.55187e-08	0.766942	0.719	0.568	0.000373055	10
1072	MTRNR2L12	3.62653e-57	1.28308	0.993	0.959	8.71782e-53	11
1073	UTY	1.09247e-56	1.18974	0.878	0.363	2.6262e-52	11
1074	MT-ND3	1.00276e-52	0.925941	1	0.996	2.41053e-48	11
1075	MT-CO1	5.43644e-49	0.867162	1	1	1.30687e-44	11
1076	MT-ND1	1.18478e-44	0.806836	0.993	0.992	2.84809e-40	11
1077	MT-CO2	1.15031e-41	0.825132	1	1	2.76522e-37	11
1078	MT-ND4	8.20442e-35	0.624371	1	0.997	1.97226e-30	11
1079	SPRED1	2.41659e-31	0.902593	0.98	0.993	5.80924e-27	11
1080	MT-ATP6	3.32199e-31	0.751037	1	0.999	7.98573e-27	11
1081	MT-ND2	5.0913e-30	0.600428	0.993	0.99	1.2239e-25	11
1082	MT-CO3	1.80138e-28	0.732818	1	0.999	4.33033e-24	11
1083	MT-ND5	5.19756e-28	0.623178	0.98	0.988	1.24944e-23	11
1084	TMEM2	1.32451e-26	0.862222	0.98	0.956	3.18398e-22	11
1085	MT-CYB	1.76596e-26	0.684299	1	0.998	4.2452e-22	11
1086	PCDH7	5.21896e-25	0.787489	0.116	0.013	1.25458e-20	11
1087	MTRNR2L2	1.95054e-24	0.556285	0.558	0.269	4.6889e-20	11
1088	FRMD4B	2.36278e-23	0.58266	0.939	0.989	5.67989e-19	11
1089	YES1	5.30566e-22	0.889986	0.918	0.851	1.27543e-17	11
1090	USP15	6.47933e-22	0.613798	0.98	0.983	1.55757e-17	11
1091	ADAM9	1.03201e-21	0.726769	0.973	0.962	2.48085e-17	11
1092	WDFY3	1.68612e-21	0.710751	0.98	0.982	4.05326e-17	11
1093	NFIB	2.92459e-21	1.09388	0.143	0.023	7.03041e-17	11
1094	COL1A1	1.91783e-20	1.41668	0.122	0.018	4.61028e-16	11
1095	PCNX	5.27931e-20	0.723675	0.939	0.959	1.26909e-15	11
1096	KLHL2	2.94854e-19	0.674478	0.912	0.808	7.08799e-15	11
1097	RBM47	3.98119e-19	0.678536	0.959	0.992	9.57038e-15	11
1098	ARHGAP26	6.39993e-19	0.578704	0.932	0.986	1.53848e-14	11
1099	ANKUB1	1.24887e-18	0.641337	0.864	0.737	3.00216e-14	11
1100	2001-03-01	1.3509e-18	0.72021	0.918	0.97	3.24742e-14	11
1101	NR2F2	3.59808e-18	0.669492	0.129	0.022	8.64943e-14	11
1102	ATP8B4	3.91914e-18	0.555708	0.952	0.99	9.42122e-14	11
1103	LYN	6.96943e-18	0.610968	0.932	0.964	1.67538e-13	11
1104	TEAD1	7.85357e-18	0.655519	0.122	0.02	1.88792e-13	11
1105	MT-ND6	1.12759e-17	0.676886	0.912	0.86	2.71062e-13	11
1106	ANKRD28	1.35386e-17	0.815646	0.816	0.648	3.25455e-13	11
1107	SMURF1	1.74703e-17	0.585152	0.878	0.819	4.19969e-13	11
1108	DENND3	2.89546e-17	0.756394	0.857	0.822	6.9604e-13	11
1109	AC016831.7	3.18429e-17	0.788476	0.748	0.585	7.65472e-13	11
1110	ACER3	4.00013e-17	0.773086	0.946	0.972	9.61591e-13	11
1111	PTPRJ	4.54649e-17	0.632587	0.932	0.977	1.09293e-12	11
1112	NEAT1	8.09866e-17	0.571081	0.952	0.992	1.94684e-12	11
1113	PPARD	1.08125e-16	0.721823	0.891	0.867	2.59923e-12	11
1114	MTRNR2L6	1.15971e-16	1.32583	0.116	0.019	2.78782e-12	11
1115	ABCA1	1.31065e-16	0.710289	0.946	0.913	3.15067e-12	11
1116	RNF149	1.34708e-16	0.750861	0.912	0.933	3.23825e-12	11
1117	PRKCA	1.84976e-16	0.672154	0.98	0.992	4.44664e-12	11
1118	ZSWIM6	2.68222e-16	0.586368	0.966	0.986	6.44779e-12	11
1119	MALAT1	4.78059e-16	0.720739	1	1	1.14921e-11	11
1120	TGFBR2	5.70892e-16	0.680123	0.939	0.955	1.37237e-11	11
1121	DOCK10	8.76502e-16	0.555631	0.925	0.978	2.10702e-11	11
1122	SLC11A1	1.63662e-15	0.787047	0.898	0.851	3.93428e-11	11
1123	NPC1	2.96007e-15	0.791401	0.925	0.9	7.11571e-11	11
1124	CHSY1	5.12407e-15	0.712044	0.81	0.718	1.23177e-10	11
1125	COL1A2	1.65514e-14	1.28352	0.163	0.04	3.97879e-10	11
1126	ZFPM2	2.41301e-14	1.2452	0.136	0.029	5.80064e-10	11
1127	GPC6	2.8562e-14	1.12727	0.701	0.507	6.86603e-10	11
1128	TCF7L2	3.57295e-14	0.648694	0.878	0.832	8.58902e-10	11
1129	AGFG1	6.61316e-14	0.622812	0.864	0.868	1.58974e-09	11
1130	AC006160.5	1.04472e-13	0.582476	0.531	0.337	2.5114e-09	11
1131	ARID5B	2.49995e-13	0.657828	0.918	0.88	6.00963e-09	11
1132	IPCEF1	3.32384e-13	0.725959	0.884	0.854	7.99017e-09	11
1133	ARHGAP12	1.03612e-12	0.588789	0.898	0.876	2.49074e-08	11
1134	LDLR	1.07111e-12	0.560777	0.85	0.773	2.57485e-08	11
1135	EMP1	1.95602e-12	0.652976	0.755	0.619	4.70207e-08	11
1136	COL3A1	3.21886e-12	1.78541	0.122	0.028	7.73782e-08	11
1137	LCP2	4.11848e-12	0.552789	0.844	0.817	9.90042e-08	11
1138	ANKH	4.66776e-12	0.937287	0.932	0.91	1.12208e-07	11
1139	RASA2	6.64574e-12	0.553502	0.918	0.914	1.59757e-07	11
1140	MGAM	8.34505e-12	0.716065	0.286	0.12	2.00607e-07	11
1141	ME1	1.70121e-11	0.642551	0.939	0.917	4.08954e-07	11
1142	NAMPT	4.4794e-11	0.657357	0.762	0.679	1.0768e-06	11
1143	ACACA	9.27818e-11	0.599433	0.823	0.787	2.23038e-06	11
1144	EMR2	1.14187e-10	0.64042	0.741	0.659	2.74495e-06	11
1145	BNC2	2.03884e-10	0.594163	0.891	0.81	4.90116e-06	11
1146	SFMBT2	4.33384e-10	0.590999	0.946	0.967	1.04181e-05	11
1147	PTK2	9.77536e-10	0.759909	0.776	0.761	2.3499e-05	11
1148	CD163	2.58262e-09	0.573392	0.918	0.939	6.20836e-05	11
1149	CPEB4	6.66989e-09	0.577454	0.918	0.902	0.000160337	11
1150	TGFBR1	7.37501e-09	0.598025	0.884	0.893	0.000177288	11
1151	S100A6	9.22503e-09	0.647841	0.986	0.789	0.00022176	11
1152	TNFRSF11A	2.22731e-08	0.582994	0.762	0.743	0.000535422	11
1153	CCNL1	2.29257e-08	0.652334	0.782	0.791	0.000551111	11
1154	MTRNR2L10	2.30057e-08	1.35174	0.129	0.04	0.000553034	11
1155	RBM39	3.96826e-08	0.558516	0.98	0.967	0.000953929	11
1156	UST	6.20471e-08	0.556215	0.707	0.635	0.00149155	11
1157	SLC2A3	9.30453e-08	0.59949	0.803	0.785	0.00223672	11
1158	PBX1	1.77995e-07	0.602345	0.156	0.058	0.00427882	11
1159	EEPD1	2.18469e-07	0.612329	0.81	0.793	0.00525178	11
1160	ELOVL7	3.00852e-07	0.990854	0.102	0.03	0.00723218	11
1161	FGL1	3.58857e-07	0.621029	0.687	0.594	0.00862657	11
1162	RRBP1	5.27354e-07	0.68575	0.871	0.864	0.0126771	11
1163	PDE4B	3.97589e-06	0.576924	0.728	0.697	0.0955765	11
1164	FN1	5.08118e-06	1.19419	0.15	0.063	0.122146	11
1165	ACSL6	9.89853e-05	0.570753	0.497	0.423	1	11
1166	RP11-1080G15.1	0.000466406	0.562803	0.66	0.657	1	11
1167	IL8	0.0180351	0.607785	0.463	0.441	1	11
1168	EXT1	0.0562982	0.700036	0.313	0.274	1	11
1169	SEC62	0.12291	0.843003	0.803	0.858	1	11
1170	HSPA5	0.557302	0.819119	0.741	0.845	1	11
1171	PRDX4	0.79521	0.611951	0.422	0.544	1	11
1172	MFSD2A	0	2.29331	0.947	0.067	0	12
1173	FN1	0	3.13558	0.974	0.054	0	12
1174	TUBA4A	0	2.71231	0.886	0.026	0	12
1175	DNAH12	0	2.21138	0.956	0.023	0	12
1176	ELOVL7	0	2.44969	0.991	0.021	0	12
1177	CTD-2503O16.4	0	3.37833	0.991	0.022	0	12
1178	MPP6	0	2.53641	0.982	0.062	0	12
1179	COL1A2	0	2.68599	0.974	0.032	0	12
1180	BAIAP2L1	0	3.32858	1	0.068	0	12
1181	PCOLCE	0	2.59414	0.982	0.067	0	12
1182	MTRNR2L6	0	2.17313	0.939	0.011	0	12
1183	MTRNR2L10	0	2.10756	0.895	0.032	0	12
1184	ZFPM2	0	2.09016	0.921	0.021	0	12
1185	NFIB	0	2.85435	0.965	0.014	0	12
1186	GAS1	0	2.12858	0.868	0.022	0	12
1187	TMEM246	0	2.81696	0.982	0.01	0	12
1188	RP11-813I20.2	0	2.32417	0.965	0.019	0	12
1189	NR2F2	0	3.18774	0.991	0.013	0	12
1190	EFCAB3	0	3.52927	0.991	0.03	0	12
1191	NFIX	0	2.67702	0.982	0.023	0	12
1192	HIST3H2A	1.00234e-299	4.77109	1	0.081	2.40952e-295	12
1193	EFEMP2	4.32293e-279	2.28118	0.956	0.078	1.03919e-274	12
1194	TPM2	8.91022e-204	2.83428	0.991	0.127	2.14193e-199	12
1195	SOX4	5.84475e-195	2.29968	0.965	0.122	1.40502e-190	12
1196	MAMDC2	6.10665e-188	2.31736	0.974	0.133	1.46798e-183	12
1197	SLC25A4	6.62798e-169	3.63584	0.991	0.163	1.5933e-164	12
1198	ABCA3	6.77305e-163	2.59672	0.991	0.169	1.62817e-158	12
1199	SPTBN1	6.37575e-124	2.62313	0.991	0.246	1.53267e-119	12
1200	RPSAP58	1.78397e-109	3.45629	0.991	0.298	4.28848e-105	12
1201	ZNF90	2.10055e-103	4.25826	1	0.342	5.0495e-99	12
1202	NEDD4	3.01158e-99	2.10717	0.974	0.311	7.23954e-95	12
1203	XPO5	2.29879e-93	2.25817	0.956	0.319	5.52606e-89	12
1204	TPM1	9.24234e-85	2.85	0.974	0.422	2.22177e-80	12
1205	EIF2B5	2.62393e-83	2.80396	0.991	0.488	6.30765e-79	12
1206	CSPP1	4.78703e-82	2.1721	0.974	0.427	1.15075e-77	12
1207	C12orf57	6.44578e-81	2.25418	0.965	0.425	1.5495e-76	12
1208	PRDX4	9.67611e-81	2.37336	1	0.537	2.32604e-76	12
1209	DNAJA2	9.01564e-80	2.37817	1	0.603	2.16727e-75	12
1210	TFDP2	1.11315e-79	2.36849	0.991	0.509	2.67591e-75	12
1211	ATP5G1	5.68816e-78	2.67848	1	0.636	1.36738e-73	12
1212	SNRPF	7.07518e-77	2.90958	1	0.659	1.7008e-72	12
1213	IPMK	5.88876e-76	2.85987	0.991	0.643	1.4156e-71	12
1214	FAM162A	1.20588e-75	2.08946	0.956	0.458	2.89882e-71	12
1215	H3F3B	3.15549e-75	3.12865	1	0.962	7.58549e-71	12
1216	SERBP1	3.24534e-75	3.11729	1	0.886	7.80148e-71	12
1217	SMARCA5	3.83969e-75	2.31502	1	0.725	9.23024e-71	12
1218	UQCC2	5.30452e-75	3.72635	0.982	0.63	1.27515e-70	12
1219	S100A6	5.58877e-75	5.93035	1	0.789	1.34348e-70	12
1220	UBB	7.53082e-75	3.23584	1	0.874	1.81033e-70	12
1221	HSP90AB1	7.90391e-75	2.78438	1	0.932	1.90002e-70	12
1222	POLR2F	8.24019e-75	2.2164	0.974	0.552	1.98086e-70	12
1223	TAF10	9.56167e-75	2.21204	0.991	0.631	2.29853e-70	12
1224	HNRNPA3	9.62394e-75	2.7026	1	0.903	2.3135e-70	12
1225	RPL22L1	1.08441e-74	3.09312	1	0.609	2.60681e-70	12
1226	EIF4G2	1.22621e-74	2.30458	1	0.846	2.94768e-70	12
1227	UBAP2L	1.38683e-74	2.47812	0.991	0.695	3.33381e-70	12
1228	PSMB6	1.67978e-74	2.97005	0.991	0.735	4.03802e-70	12
1229	FAU	1.75435e-74	3.03382	1	0.989	4.21729e-70	12
1230	SMC1A	1.97016e-74	2.59098	0.991	0.694	4.73607e-70	12
1231	EIF3I	2.07778e-74	2.1417	0.991	0.646	4.99477e-70	12
1232	SEC62	2.67649e-74	2.33741	1	0.856	6.43401e-70	12
1233	SF3B2	2.73506e-74	2.1704	1	0.732	6.57481e-70	12
1234	HNRNPAB	4.28505e-74	2.16641	1	0.655	1.03008e-69	12
1235	TMEM256	4.81911e-74	2.85489	0.982	0.656	1.15847e-69	12
1236	PSMB5	5.68437e-74	2.20908	0.991	0.692	1.36647e-69	12
1237	SNRPD2	1.08728e-73	2.27775	1	0.757	2.61372e-69	12
1238	SUMO2	1.3721e-73	2.49011	1	0.884	3.29839e-69	12
1239	RPS20	1.52589e-73	3.00679	1	0.99	3.6681e-69	12
1240	UBC	1.55436e-73	2.34012	1	0.961	3.73653e-69	12
1241	RPLP0	1.92722e-73	2.8644	1	0.994	4.63285e-69	12
1242	RPL8	2.30834e-73	2.29775	1	0.993	5.54903e-69	12
1243	DDX5	3.3248e-73	2.15803	1	0.986	7.99249e-69	12
1244	NPM1	4.59598e-73	2.5627	1	0.939	1.10483e-68	12
1245	PDAP1	6.31185e-73	2.2466	0.991	0.681	1.51731e-68	12
1246	UBA52	9.1737e-73	2.92253	1	0.996	2.20526e-68	12
1247	RPL30	1.08432e-72	2.36752	1	0.997	2.6066e-68	12
1248	RPS4X	1.68055e-72	2.38222	1	0.988	4.03988e-68	12
1249	H2AFZ	2.05192e-72	3.73931	1	0.968	4.93261e-68	12
1250	PPP1R14B	2.24766e-72	2.40858	0.991	0.713	5.40315e-68	12
1251	RPL18A	2.50376e-72	2.55355	1	0.995	6.0188e-68	12
1252	RPS5	7.65297e-72	2.47841	1	0.977	1.8397e-67	12
1253	RPL23	9.46644e-72	2.22825	1	0.992	2.27564e-67	12
1254	RPL34	1.43999e-71	2.18978	1	0.996	3.46159e-67	12
1255	TMEM258	3.16908e-71	2.19082	1	0.788	7.61814e-67	12
1256	ESD	4.87294e-71	2.28003	0.982	0.667	1.17141e-66	12
1257	COX5A	9.05342e-71	2.17492	1	0.877	2.17635e-66	12
1258	YBX1	2.04389e-70	2.21924	1	0.978	4.91331e-66	12
1259	SHFM1	4.27557e-70	2.41889	0.982	0.808	1.0278e-65	12
1260	MORF4L2	4.27692e-70	2.10819	0.982	0.741	1.02813e-65	12
1261	EEF1A1	5.69196e-70	2.09618	1	0.998	1.36829e-65	12
1262	NAP1L1	1.06291e-69	2.15723	1	0.858	2.55512e-65	12
1263	RBBP7	3.73414e-69	2.08342	0.982	0.649	8.97649e-65	12
1264	SNRPE	1.27176e-68	2.11155	0.982	0.71	3.05719e-64	12
1265	BTG1	2.93611e-68	2.65332	0.991	0.816	7.05812e-64	12
1266	HSPE1	5.01588e-68	2.0924	0.982	0.702	1.20577e-63	12
1267	S100A4	7.49683e-67	2.45691	1	1	1.80216e-62	12
1268	GSTP1	8.1435e-67	2.18218	1	0.846	1.95762e-62	12
1269	FTH1	4.10436e-66	2.73822	1	1	9.86648e-62	12
1270	HMGB1	9.03213e-65	2.39623	1	0.978	2.17123e-60	12
1271	PPP3CA	3.61193e-58	2.10464	1	0.959	8.68272e-54	12
1272	POLQ	1.78356e-50	1.13397	0.798	0.228	4.2875e-46	13
1273	C2orf48	1.00386e-48	0.996318	0.606	0.139	2.41318e-44	13
1274	KIF18B	3.56915e-47	0.956158	0.67	0.169	8.57987e-43	13
1275	APOLD1	2.06625e-42	1.02928	0.679	0.196	4.96706e-38	13
1276	C21orf58	3.31508e-42	1.13898	0.725	0.248	7.96911e-38	13
1277	P2RX7	9.30932e-41	1.49154	0.908	0.515	2.23787e-36	13
1278	DIAPH3	2.3025e-39	1.19603	0.761	0.253	5.53497e-35	13
1279	NUSAP1	3.43031e-39	1.05772	0.881	0.376	8.24613e-35	13
1280	ANLN	6.55303e-39	0.996979	0.734	0.244	1.57528e-34	13
1281	RP1-167A14.2	2.01328e-38	0.927528	0.706	0.223	4.83971e-34	13
1282	ARHGAP11B	3.62987e-38	1.3727	0.862	0.406	8.72585e-34	13
1283	MELK	5.02625e-38	1.2167	0.789	0.337	1.20826e-33	13
1284	RP11-638I2.8	9.3661e-38	0.672781	0.477	0.113	2.25152e-33	13
1285	IARS	3.53808e-34	1.09985	0.853	0.539	8.50519e-30	13
1286	CIT	7.76299e-34	1.14629	0.771	0.313	1.86615e-29	13
1287	MT-CYB	4.7301e-32	0.977462	1	0.998	1.13707e-27	13
1288	CASC5	8.38174e-32	1.00183	0.743	0.301	2.01489e-27	13
1289	BRCA1	1.42393e-31	1.09063	0.771	0.338	3.42299e-27	13
1290	BUB1B	3.80784e-31	0.865155	0.651	0.22	9.15367e-27	13
1291	ERN1	1.0001e-30	1.10387	0.725	0.35	2.40414e-26	13
1292	BRIP1	1.18351e-29	1.02135	0.706	0.278	2.84503e-25	13
1293	KIF24	5.3759e-29	0.645306	0.541	0.174	1.29231e-24	13
1294	FAM129A	1.43225e-28	1.02099	0.991	0.857	3.44299e-24	13
1295	KIF15	6.63717e-28	0.657303	0.587	0.198	1.59551e-23	13
1296	ATAD2	6.86939e-28	1.08647	0.872	0.509	1.65133e-23	13
1297	REV3L	8.51693e-28	0.989886	0.945	0.797	2.04739e-23	13
1298	ST6GALNAC3	1.32456e-27	0.994835	0.596	0.218	3.18411e-23	13
1299	RP11-452H21.1	2.42641e-27	1.04834	0.945	0.72	5.83286e-23	13
1300	CDC25C	2.70932e-27	0.723788	0.55	0.173	6.51293e-23	13
1301	ENOSF1	3.10535e-26	0.868442	0.936	0.861	7.46496e-22	13
1302	MND1	3.80802e-26	0.62276	0.523	0.172	9.1541e-22	13
1303	GTSE1	1.04768e-25	0.730373	0.651	0.241	2.51851e-21	13
1304	NSMAF	1.17592e-25	0.865745	0.899	0.72	2.8268e-21	13
1305	MT-ATP6	1.68476e-25	0.848978	1	0.999	4.04999e-21	13
1306	MALAT1	4.78819e-25	0.861764	1	1	1.15103e-20	13
1307	ASPM	1.82303e-24	0.687211	0.688	0.281	4.38238e-20	13
1308	CDCA2	3.19111e-24	0.624963	0.523	0.172	7.67111e-20	13
1309	SLC16A4	3.59324e-24	0.684633	0.56	0.22	8.63779e-20	13
1310	NDC80	4.7995e-24	0.730528	0.615	0.235	1.15375e-19	13
1311	MT-CO3	5.00126e-24	0.83765	1	0.999	1.20225e-19	13
1312	CCPG1	1.21819e-23	1.00882	0.908	0.813	2.9284e-19	13
1313	EZH2	1.8918e-23	0.842291	0.807	0.46	4.5477e-19	13
1314	TOP2A	8.04254e-23	0.836348	0.881	0.631	1.93335e-18	13
1315	ZNF367	1.10016e-22	0.679207	0.532	0.19	2.64468e-18	13
1316	MT-CO2	2.63477e-22	0.667042	1	1	6.33372e-18	13
1317	CEP128	2.98949e-22	0.910813	0.817	0.489	7.18644e-18	13
1318	PDE4D	3.42181e-22	1.27354	0.661	0.316	8.2257e-18	13
1319	KIF11	4.02281e-22	0.736091	0.633	0.278	9.67044e-18	13
1320	CCDC18	6.18782e-22	0.932679	0.872	0.603	1.48749e-17	13
1321	KIF14	6.84529e-22	0.634029	0.532	0.192	1.64554e-17	13
1322	CENPP	2.18393e-21	0.914419	0.917	0.642	5.24996e-17	13
1323	XPOT	4.13823e-21	0.737042	0.78	0.53	9.94788e-17	13
1324	CENPK	8.91307e-21	0.710092	0.67	0.328	2.14261e-16	13
1325	KIF4A	3.5055e-20	0.651137	0.541	0.208	8.42688e-16	13
1326	MKI67	5.03724e-20	0.726704	0.78	0.43	1.2109e-15	13
1327	SMC4	9.06269e-20	0.720098	0.862	0.593	2.17858e-15	13
1328	STIL	9.13185e-20	0.772728	0.624	0.309	2.1952e-15	13
1329	TMPO	1.47384e-19	0.778972	0.936	0.772	3.54296e-15	13
1330	FAM111A	1.51718e-19	0.695666	0.798	0.526	3.64715e-15	13
1331	RTN3	1.64559e-19	0.726496	0.954	0.94	3.95583e-15	13
1332	CENPI	1.84913e-19	0.652117	0.606	0.271	4.44513e-15	13
1333	AC004158.2	3.22578e-19	0.963398	0.78	0.471	7.75446e-15	13
1334	AARS	7.4417e-19	0.751607	0.807	0.601	1.78891e-14	13
1335	MIS18BP1	9.74649e-19	0.789068	0.908	0.76	2.34296e-14	13
1336	STAG1	1.05392e-18	0.673904	0.982	0.976	2.53352e-14	13
1337	NCAPG	1.15404e-18	0.65421	0.596	0.264	2.77419e-14	13
1338	IQGAP3	2.35922e-18	0.62699	0.514	0.216	5.67133e-14	13
1339	SERINC5	7.43656e-18	0.63656	0.963	0.83	1.78768e-13	13
1340	OSCAR	1.15073e-17	0.888185	0.807	0.68	2.76625e-13	13
1341	IL8	1.78656e-17	1.60475	0.697	0.439	4.29471e-13	13
1342	RP11-544A12.4	2.85732e-17	0.644888	0.55	0.269	6.86872e-13	13
1343	KNTC1	3.04879e-17	0.762055	0.642	0.361	7.32899e-13	13
1344	FANCI	1.86794e-16	0.64643	0.596	0.296	4.49033e-12	13
1345	ATAD5	2.04128e-16	0.645824	0.651	0.361	4.90703e-12	13
1346	DDB2	2.0472e-16	0.817577	0.706	0.453	4.92127e-12	13
1347	WARS	3.88854e-16	0.699029	0.752	0.567	9.34767e-12	13
1348	USP3-AS1	4.50853e-16	0.690085	0.606	0.346	1.08381e-11	13
1349	WHSC1	8.1905e-16	0.797338	0.853	0.698	1.96891e-11	13
1350	AC016831.7	1.32133e-15	0.696035	0.807	0.585	3.17636e-11	13
1351	DDIT4	2.67815e-15	0.631113	0.486	0.227	6.438e-11	13
1352	CDK5RAP2	8.7575e-15	0.632591	0.789	0.59	2.10522e-10	13
1353	KLHL5	1.42728e-14	0.661194	0.927	0.824	3.43105e-10	13
1354	LIN54	2.18165e-14	0.648991	0.706	0.497	5.24447e-10	13
1355	SLC3A2	2.58192e-14	0.868371	0.798	0.736	6.20668e-10	13
1356	PHLPP1	3.69462e-14	0.638968	0.881	0.711	8.8815e-10	13
1357	DDIT3	4.25266e-14	0.781329	0.642	0.442	1.0223e-09	13
1358	BRCA2	4.53181e-14	0.688828	0.734	0.496	1.0894e-09	13
1359	PRR11	1.91218e-13	0.623943	0.615	0.377	4.5967e-09	13
1360	GFPT1	2.48562e-13	0.821865	0.807	0.702	5.97518e-09	13
1361	SCLT1	5.85818e-13	0.634819	0.899	0.779	1.40825e-08	13
1362	MT-ND6	1.08699e-12	0.650276	0.917	0.86	2.61301e-08	13
1363	HS3ST2	1.65628e-12	0.731079	0.156	0.033	3.98153e-08	13
1364	RP11-624C23.1	1.82751e-12	0.670552	0.661	0.449	4.39314e-08	13
1365	CMSS1	3.44773e-12	0.632977	0.587	0.348	8.28799e-08	13
1366	TRAF3IP2-AS1	4.95019e-12	0.692773	0.734	0.502	1.18998e-07	13
1367	SCMH1	4.91552e-11	0.634747	0.716	0.507	1.18164e-06	13
1368	RBL1	2.86968e-10	0.642791	0.633	0.456	6.89842e-06	13
1369	IRAK3	1.51481e-07	0.639762	0.761	0.649	0.00364144	13
1370	SOD2	0.000309026	0.628976	0.853	0.9	1	13
1371	MDM2	0.0068085	0.908162	0.606	0.63	1	13
1372	UTY	7.76473e-13	1.04242	0.962	0.369	1.86656e-08	14
1373	MT-ND3	3.07076e-11	0.96195	1	0.996	7.38179e-07	14
1374	MT-CO1	1.86638e-10	0.927344	1	1	4.48658e-06	14
1375	MTRNR2L12	1.40059e-09	1.11171	1	0.959	3.36687e-05	14
1376	CD14	2.01404e-09	1.47294	1	0.997	4.84155e-05	14
1377	SCAMP2	2.9652e-09	0.682245	1	0.847	7.12806e-05	14
1378	MT-CO2	7.55934e-09	0.851649	1	1	0.000181719	14
1379	MT-ND4	8.66168e-09	0.705538	1	0.997	0.000208218	14
1380	MT-ND1	1.10851e-08	0.850712	1	0.992	0.000266474	14
1381	CD63	3.68545e-08	1.10986	0.962	0.984	0.000885944	14
1382	MTRNR2L2	3.90924e-08	0.606843	0.654	0.272	0.000939742	14
1383	MT-ATP6	9.32154e-08	0.83646	1	0.999	0.0022408	14
1384	ATP6AP2	1.30367e-07	0.903693	1	0.903	0.0031339	14
1385	BSG	2.15303e-07	0.610805	0.885	0.662	0.00517568	14
1386	EMP3	2.93683e-07	1.0184	1	0.912	0.00705985	14
1387	BCAP31	3.46979e-07	0.574031	0.923	0.721	0.00834102	14
1388	APLP2	5.04727e-07	0.709969	1	0.954	0.0121331	14
1389	MT-ND5	5.88514e-07	0.587378	1	0.987	0.0141473	14
1390	SEC62	6.92194e-07	0.59173	0.962	0.857	0.0166397	14
1391	MT-ND2	8.68995e-07	0.669704	1	0.99	0.0208898	14
1392	MT-CYB	1.33128e-06	0.732452	1	0.998	0.0320026	14
1393	C19orf10	1.96336e-06	0.682614	0.846	0.749	0.0471972	14
1394	TMBIM6	2.07288e-06	0.961264	0.962	0.939	0.04983	14
1395	EMP1	2.18786e-06	0.710557	0.885	0.62	0.052594	14
1396	MT-CO3	2.25354e-06	0.746393	1	0.999	0.0541729	14
1397	ITGB2	2.29159e-06	0.720571	1	0.931	0.0550875	14
1398	CYFIP1	3.3465e-06	0.808955	0.962	0.891	0.0804465	14
1399	TMEM87B	6.16117e-06	0.910907	0.923	0.772	0.148108	14
1400	SCD	7.86978e-06	0.854932	1	0.846	0.189182	14
1401	TECR	1.28319e-05	0.579191	0.846	0.752	0.308467	14
1402	ADAM9	1.30612e-05	0.66157	1	0.962	0.313979	14
1403	SURF4	1.43582e-05	0.670317	0.808	0.631	0.345157	14
1404	FADS2	1.84555e-05	0.627609	0.923	0.839	0.443651	14
1405	MTRNR2L8	2.12738e-05	0.636224	0.808	0.577	0.511401	14
1406	RPN2	3.40849e-05	0.626968	0.885	0.825	0.819366	14
1407	CD81	3.9976e-05	0.673764	0.923	0.901	0.960984	14
1408	SLC16A3	4.4406e-05	0.684148	0.885	0.751	1	14
1409	CYBA	4.79322e-05	0.819142	1	0.981	1	14
1410	SPCS2	5.30471e-05	0.591536	0.923	0.851	1	14
1411	TGFBR2	5.79959e-05	0.608875	1	0.954	1	14
1412	TMEM2	6.30269e-05	0.640054	1	0.956	1	14
1413	OS9	7.74029e-05	0.650615	0.923	0.819	1	14
1414	CD9	7.91604e-05	0.743038	0.885	0.689	1	14
1415	TGFBR1	8.67608e-05	0.710464	1	0.892	1	14
1416	CANX	9.20226e-05	0.716856	1	0.898	1	14
1417	CALR	0.000101534	0.786273	1	0.881	1	14
1418	DOCK10	0.000114075	0.641995	0.962	0.977	1	14
1419	ATP1A1	0.00011849	0.575863	0.923	0.758	1	14
1420	SLC2A3	0.000126698	0.614844	0.923	0.785	1	14
1421	EBP	0.000136797	0.847616	0.808	0.618	1	14
1422	PDIA3	0.000142872	0.727021	0.923	0.861	1	14
1423	MMP9	0.000152464	1.02928	0.923	0.739	1	14
1424	IFI6	0.000170858	0.620011	0.962	0.795	1	14
1425	C1QC	0.00024927	0.517699	1	0.933	1	14
1426	CYSLTR1	0.000283066	0.611889	0.846	0.815	1	14
1427	ACSL3	0.000289415	0.635908	1	0.914	1	14
1428	FLNA	0.000311949	0.654951	0.846	0.704	1	14
1429	TCF7L2	0.000326777	0.665749	0.962	0.832	1	14
1430	PLAUR	0.000330476	0.54741	0.885	0.655	1	14
1431	HLA-C	0.000348641	0.672031	0.885	0.776	1	14
1432	CTSD	0.000367027	0.731192	1	0.9	1	14
1433	CD164	0.000373615	0.560273	0.923	0.922	1	14
1434	CTSL	0.00039107	0.826605	0.885	0.761	1	14
1435	ANKRD28	0.000397627	0.694084	0.846	0.65	1	14
1436	USP15	0.000424011	0.53848	1	0.983	1	14
1437	ZMPSTE24	0.00046624	0.526963	0.731	0.54	1	14
1438	PDIA6	0.000548314	0.755678	0.923	0.836	1	14
1439	C3AR1	0.000579346	0.7861	0.962	0.897	1	14
1440	SQLE	0.000657175	0.687355	0.923	0.815	1	14
1441	TTYH3	0.000753187	0.565413	0.846	0.799	1	14
1442	TCIRG1	0.000874265	0.523695	0.808	0.648	1	14
1443	TIMP1	0.00107015	0.674768	0.923	0.85	1	14
1444	PLD3	0.00111305	0.532082	1	0.973	1	14
1445	HEXB	0.00119312	0.511872	0.962	0.823	1	14
1446	TM9SF2	0.00121297	0.518081	0.923	0.862	1	14
1447	CYBB	0.00122889	0.728389	1	0.985	1	14
1448	HSP90B1	0.00138085	0.738744	0.962	0.926	1	14
1449	SPP1	0.00157728	1.09417	1	1	1	14
1450	BST2	0.00179026	0.566067	0.885	0.837	1	14
1451	MSMO1	0.00193468	0.676068	0.769	0.645	1	14
1452	IL17RA	0.00229576	0.510985	0.962	0.861	1	14
1453	TNFRSF11A	0.00289938	0.620237	0.846	0.743	1	14
1454	STOM	0.00309664	0.513422	0.808	0.655	1	14
1455	HSPA5	0.00326054	1.06576	0.885	0.843	1	14
1456	RRBP1	0.00509399	0.5769	0.885	0.864	1	14
1457	ITM2B	0.00585109	0.562761	0.962	0.995	1	14
1458	SH3RF3	0.00662192	0.592777	0.962	0.817	1	14
1459	LAPTM5	0.00741632	0.576021	0.962	0.959	1	14
1460	EIF2AK2	0.00772832	0.553362	0.885	0.828	1	14
1461	VSIG4	0.00824036	0.545292	0.962	0.955	1	14
1462	HLA-B	0.0121403	0.558184	0.846	0.793	1	14
1463	ANKH	0.018766	0.612486	0.962	0.91	1	14
1464	RNF145	0.0329531	0.546409	0.923	0.88	1	14
1465	DHCR24	0.033601	0.56868	0.692	0.654	1	14
1466	NPC1	0.0728719	0.511568	0.923	0.9	1	14
1467	IL1RAP	0.0746028	0.58774	0.654	0.595	1	14
1468	GPC6	0.137467	0.532335	0.654	0.509	1	14
1469	ASPH	0.264451	0.69827	1	0.977	1	14
1470	LYZ	0.508489	0.629448	0.5	0.462	1	14
1471	DPYD	0.923985	0.714251	0.269	0.305	1	14

## Sheet: Cluster 11 (C9-2)
	gene	p_val	avg_log2FC	pct.1	pct.2	p_val_adj	cluster_id
1072	MTRNR2L12	3.62653e-57	1.28308	0.993	0.959	8.71782e-53	11
1073	UTY	1.09247e-56	1.18974	0.878	0.363	2.6262e-52	11
1074	MT-ND3	1.00276e-52	0.925941	1	0.996	2.41053e-48	11
1075	MT-CO1	5.43644e-49	0.867162	1	1	1.30687e-44	11
1076	MT-ND1	1.18478e-44	0.806836	0.993	0.992	2.84809e-40	11
1077	MT-CO2	1.15031e-41	0.825132	1	1	2.76522e-37	11
1078	MT-ND4	8.20442e-35	0.624371	1	0.997	1.97226e-30	11
1079	SPRED1	2.41659e-31	0.902593	0.98	0.993	5.80924e-27	11
1080	MT-ATP6	3.32199e-31	0.751037	1	0.999	7.98573e-27	11
1081	MT-ND2	5.0913e-30	0.600428	0.993	0.99	1.2239e-25	11
1082	MT-CO3	1.80138e-28	0.732818	1	0.999	4.33033e-24	11
1083	MT-ND5	5.19756e-28	0.623178	0.98	0.988	1.24944e-23	11
1084	TMEM2	1.32451e-26	0.862222	0.98	0.956	3.18398e-22	11
1085	MT-CYB	1.76596e-26	0.684299	1	0.998	4.2452e-22	11
1086	PCDH7	5.21896e-25	0.787489	0.116	0.013	1.25458e-20	11
1087	MTRNR2L2	1.95054e-24	0.556285	0.558	0.269	4.6889e-20	11
1088	FRMD4B	2.36278e-23	0.58266	0.939	0.989	5.67989e-19	11
1089	YES1	5.30566e-22	0.889986	0.918	0.851	1.27543e-17	11
1090	USP15	6.47933e-22	0.613798	0.98	0.983	1.55757e-17	11
1091	ADAM9	1.03201e-21	0.726769	0.973	0.962	2.48085e-17	11
1092	WDFY3	1.68612e-21	0.710751	0.98	0.982	4.05326e-17	11
1093	NFIB	2.92459e-21	1.09388	0.143	0.023	7.03041e-17	11
1094	COL1A1	1.91783e-20	1.41668	0.122	0.018	4.61028e-16	11
1095	PCNX	5.27931e-20	0.723675	0.939	0.959	1.26909e-15	11
1096	KLHL2	2.94854e-19	0.674478	0.912	0.808	7.08799e-15	11
1097	RBM47	3.98119e-19	0.678536	0.959	0.992	9.57038e-15	11
1098	ARHGAP26	6.39993e-19	0.578704	0.932	0.986	1.53848e-14	11
1099	ANKUB1	1.24887e-18	0.641337	0.864	0.737	3.00216e-14	11
1100	36951	1.3509e-18	0.72021	0.918	0.97	3.24742e-14	11
1101	NR2F2	3.59808e-18	0.669492	0.129	0.022	8.64943e-14	11
1102	ATP8B4	3.91914e-18	0.555708	0.952	0.99	9.42122e-14	11
1103	LYN	6.96943e-18	0.610968	0.932	0.964	1.67538e-13	11
1104	TEAD1	7.85357e-18	0.655519	0.122	0.02	1.88792e-13	11
1105	MT-ND6	1.12759e-17	0.676886	0.912	0.86	2.71062e-13	11
1106	ANKRD28	1.35386e-17	0.815646	0.816	0.648	3.25455e-13	11
1107	SMURF1	1.74703e-17	0.585152	0.878	0.819	4.19969e-13	11
1108	DENND3	2.89546e-17	0.756394	0.857	0.822	6.9604e-13	11
1109	AC016831.7	3.18429e-17	0.788476	0.748	0.585	7.65472e-13	11
1110	ACER3	4.00013e-17	0.773086	0.946	0.972	9.61591e-13	11
1111	PTPRJ	4.54649e-17	0.632587	0.932	0.977	1.09293e-12	11
1112	NEAT1	8.09866e-17	0.571081	0.952	0.992	1.94684e-12	11
1113	PPARD	1.08125e-16	0.721823	0.891	0.867	2.59923e-12	11
1114	MTRNR2L6	1.15971e-16	1.32583	0.116	0.019	2.78782e-12	11
1115	ABCA1	1.31065e-16	0.710289	0.946	0.913	3.15067e-12	11
1116	RNF149	1.34708e-16	0.750861	0.912	0.933	3.23825e-12	11
1117	PRKCA	1.84976e-16	0.672154	0.98	0.992	4.44664e-12	11
1118	ZSWIM6	2.68222e-16	0.586368	0.966	0.986	6.44779e-12	11
1119	MALAT1	4.78059e-16	0.720739	1	1	1.14921e-11	11
1120	TGFBR2	5.70892e-16	0.680123	0.939	0.955	1.37237e-11	11
1121	DOCK10	8.76502e-16	0.555631	0.925	0.978	2.10702e-11	11
1122	SLC11A1	1.63662e-15	0.787047	0.898	0.851	3.93428e-11	11
1123	NPC1	2.96007e-15	0.791401	0.925	0.9	7.11571e-11	11
1124	CHSY1	5.12407e-15	0.712044	0.81	0.718	1.23177e-10	11
1125	COL1A2	1.65514e-14	1.28352	0.163	0.04	3.97879e-10	11
1126	ZFPM2	2.41301e-14	1.2452	0.136	0.029	5.80064e-10	11
1127	GPC6	2.8562e-14	1.12727	0.701	0.507	6.86603e-10	11
1128	TCF7L2	3.57295e-14	0.648694	0.878	0.832	8.58902e-10	11
1129	AGFG1	6.61316e-14	0.622812	0.864	0.868	1.58974e-09	11
1130	AC006160.5	1.04472e-13	0.582476	0.531	0.337	2.5114e-09	11
1131	ARID5B	2.49995e-13	0.657828	0.918	0.88	6.00963e-09	11
1132	IPCEF1	3.32384e-13	0.725959	0.884	0.854	7.99017e-09	11
1133	ARHGAP12	1.03612e-12	0.588789	0.898	0.876	2.49074e-08	11
1134	LDLR	1.07111e-12	0.560777	0.85	0.773	2.57485e-08	11
1135	EMP1	1.95602e-12	0.652976	0.755	0.619	4.70207e-08	11
1136	COL3A1	3.21886e-12	1.78541	0.122	0.028	7.73782e-08	11
1137	LCP2	4.11848e-12	0.552789	0.844	0.817	9.90042e-08	11
1138	ANKH	4.66776e-12	0.937287	0.932	0.91	1.12208e-07	11
1139	RASA2	6.64574e-12	0.553502	0.918	0.914	1.59757e-07	11
1140	MGAM	8.34505e-12	0.716065	0.286	0.12	2.00607e-07	11
1141	ME1	1.70121e-11	0.642551	0.939	0.917	4.08954e-07	11
1142	NAMPT	4.4794e-11	0.657357	0.762	0.679	1.0768e-06	11
1143	ACACA	9.27818e-11	0.599433	0.823	0.787	2.23038e-06	11
1144	EMR2	1.14187e-10	0.64042	0.741	0.659	2.74495e-06	11
1145	BNC2	2.03884e-10	0.594163	0.891	0.81	4.90116e-06	11
1146	SFMBT2	4.33384e-10	0.590999	0.946	0.967	1.04181e-05	11
1147	PTK2	9.77536e-10	0.759909	0.776	0.761	2.3499e-05	11
1148	CD163	2.58262e-09	0.573392	0.918	0.939	6.20836e-05	11
1149	CPEB4	6.66989e-09	0.577454	0.918	0.902	0.000160337	11
1150	TGFBR1	7.37501e-09	0.598025	0.884	0.893	0.000177288	11
1151	S100A6	9.22503e-09	0.647841	0.986	0.789	0.00022176	11
1152	TNFRSF11A	2.22731e-08	0.582994	0.762	0.743	0.000535422	11
1153	CCNL1	2.29257e-08	0.652334	0.782	0.791	0.000551111	11
1154	MTRNR2L10	2.30057e-08	1.35174	0.129	0.04	0.000553034	11
1155	RBM39	3.96826e-08	0.558516	0.98	0.967	0.000953929	11
1156	UST	6.20471e-08	0.556215	0.707	0.635	0.00149155	11
1157	SLC2A3	9.30453e-08	0.59949	0.803	0.785	0.00223672	11
1158	PBX1	1.77995e-07	0.602345	0.156	0.058	0.00427882	11
1159	EEPD1	2.18469e-07	0.612329	0.81	0.793	0.00525178	11
1160	ELOVL7	3.00852e-07	0.990854	0.102	0.03	0.00723218	11
1161	FGL1	3.58857e-07	0.621029	0.687	0.594	0.00862657	11
1162	RRBP1	5.27354e-07	0.68575	0.871	0.864	0.0126771	11
1163	PDE4B	3.97589e-06	0.576924	0.728	0.697	0.0955765	11
1164	FN1	5.08118e-06	1.19419	0.15	0.063	0.122146	11
1165	ACSL6	9.89853e-05	0.570753	0.497	0.423	1	11
1166	RP11-1080G15.1	0.000466406	0.562803	0.66	0.657	1	11
1167	IL8	0.0180351	0.607785	0.463	0.441	1	11
1168	EXT1	0.0562982	0.700036	0.313	0.274	1	11
1169	SEC62	0.12291	0.843003	0.803	0.858	1	11
1170	HSPA5	0.557302	0.819119	0.741	0.845	1	11
1171	PRDX4	0.79521	0.611951	0.422	0.544	1	11

## Sheet: Cluster 11 (selected genes)
	gene	p_val	avg_log2FC	pct.1	pct.2	p_val_adj	cluster_id	-log10
1074	MT-ND3	1.00276e-52	0.925941	1	0.996	2.41053e-48	11	47.6179
1075	MT-CO1	5.43644e-49	0.867162	1	1	1.30687e-44	11	43.8838
1076	MT-ND1	1.18478e-44	0.806836	0.993	0.992	2.84809e-40	11	39.5454
1077	MT-CO2	1.15031e-41	0.825132	1	1	2.76522e-37	11	36.5583
1078	MT-ND4	8.20442e-35	0.624371	1	0.997	1.97226e-30	11	29.705
1080	MT-ATP6	3.32199e-31	0.751037	1	0.999	7.98573e-27	11	26.0977
1081	MT-ND2	5.0913e-30	0.600428	0.993	0.99	1.2239e-25	11	24.9123
1082	MT-CO3	1.80138e-28	0.732818	1	0.999	4.33033e-24	11	23.3635
1083	MT-ND5	5.19756e-28	0.623178	0.98	0.988	1.24944e-23	11	22.9033
1085	MT-CYB	1.76596e-26	0.684299	1	0.998	4.2452e-22	11	21.3721
1093	NFIB	2.92459e-21	1.09388	0.143	0.023	7.03041e-17	11	16.153
1101	NR2F2	3.59808e-18	0.669492	0.129	0.022	8.64943e-14	11	13.063
1105	MT-ND6	1.12759e-17	0.676886	0.912	0.86	2.71062e-13	11	12.5669
1112	NEAT1	8.09866e-17	0.571081	0.952	0.992	1.94684e-12	11	11.7107
1119	MALAT1	4.78059e-16	0.720739	1	1	1.14921e-11	11	10.9396
1120	TGFBR2	5.70892e-16	0.680123	0.939	0.955	1.37237e-11	11	10.8625
1141	ME1	1.70121e-11	0.642551	0.939	0.917	4.08954e-07	11	6.38833
1143	ACACA	9.27818e-11	0.599433	0.823	0.787	2.23038e-06	11	5.65162
1148	CD163	2.58262e-09	0.573392	0.918	0.939	6.20836e-05	11	4.20702
1150	TGFBR1	7.37501e-09	0.598025	0.884	0.893	0.000177288	11	3.75132
1151	S100A6	9.22503e-09	0.647841	0.986	0.789	0.00022176	11	3.65412
1152	TNFRSF11A	2.22731e-08	0.582994	0.762	0.743	0.000535422	11	3.2713
1157	SLC2A3	9.30453e-08	0.59949	0.803	0.785	0.00223672	11	2.65039

## Sheet: Cluster 12 (C9-2)
	gene	p_val	avg_log2FC	pct.1	pct.2	p_val_adj	cluster_id
1172	MFSD2A	0	2.29331	0.947	0.067	0	12
1173	FN1	0	3.13558	0.974	0.054	0	12
1174	TUBA4A	0	2.71231	0.886	0.026	0	12
1175	DNAH12	0	2.21138	0.956	0.023	0	12
1176	ELOVL7	0	2.44969	0.991	0.021	0	12
1177	CTD-2503O16.4	0	3.37833	0.991	0.022	0	12
1178	MPP6	0	2.53641	0.982	0.062	0	12
1179	COL1A2	0	2.68599	0.974	0.032	0	12
1180	BAIAP2L1	0	3.32858	1	0.068	0	12
1181	PCOLCE	0	2.59414	0.982	0.067	0	12
1182	MTRNR2L6	0	2.17313	0.939	0.011	0	12
1183	MTRNR2L10	0	2.10756	0.895	0.032	0	12
1184	ZFPM2	0	2.09016	0.921	0.021	0	12
1185	NFIB	0	2.85435	0.965	0.014	0	12
1186	GAS1	0	2.12858	0.868	0.022	0	12
1187	TMEM246	0	2.81696	0.982	0.01	0	12
1188	RP11-813I20.2	0	2.32417	0.965	0.019	0	12
1189	NR2F2	0	3.18774	0.991	0.013	0	12
1190	EFCAB3	0	3.52927	0.991	0.03	0	12
1191	NFIX	0	2.67702	0.982	0.023	0	12
1192	HIST3H2A	1.00234e-299	4.77109	1	0.081	2.40952e-295	12
1193	EFEMP2	4.32293e-279	2.28118	0.956	0.078	1.03919e-274	12
1194	TPM2	8.91022e-204	2.83428	0.991	0.127	2.14193e-199	12
1195	SOX4	5.84475e-195	2.29968	0.965	0.122	1.40502e-190	12
1196	MAMDC2	6.10665e-188	2.31736	0.974	0.133	1.46798e-183	12
1197	SLC25A4	6.62798e-169	3.63584	0.991	0.163	1.5933e-164	12
1198	ABCA3	6.77305e-163	2.59672	0.991	0.169	1.62817e-158	12
1199	SPTBN1	6.37575e-124	2.62313	0.991	0.246	1.53267e-119	12
1200	RPSAP58	1.78397e-109	3.45629	0.991	0.298	4.28848e-105	12
1201	ZNF90	2.10055e-103	4.25826	1	0.342	5.0495e-99	12
1202	NEDD4	3.01158e-99	2.10717	0.974	0.311	7.23954e-95	12
1203	XPO5	2.29879e-93	2.25817	0.956	0.319	5.52606e-89	12
1204	TPM1	9.24234e-85	2.85	0.974	0.422	2.22177e-80	12
1205	EIF2B5	2.62393e-83	2.80396	0.991	0.488	6.30765e-79	12
1206	CSPP1	4.78703e-82	2.1721	0.974	0.427	1.15075e-77	12
1207	C12orf57	6.44578e-81	2.25418	0.965	0.425	1.5495e-76	12
1208	PRDX4	9.67611e-81	2.37336	1	0.537	2.32604e-76	12
1209	DNAJA2	9.01564e-80	2.37817	1	0.603	2.16727e-75	12
1210	TFDP2	1.11315e-79	2.36849	0.991	0.509	2.67591e-75	12
1211	ATP5G1	5.68816e-78	2.67848	1	0.636	1.36738e-73	12
1212	SNRPF	7.07518e-77	2.90958	1	0.659	1.7008e-72	12
1213	IPMK	5.88876e-76	2.85987	0.991	0.643	1.4156e-71	12
1214	FAM162A	1.20588e-75	2.08946	0.956	0.458	2.89882e-71	12
1215	H3F3B	3.15549e-75	3.12865	1	0.962	7.58549e-71	12
1216	SERBP1	3.24534e-75	3.11729	1	0.886	7.80148e-71	12
1217	SMARCA5	3.83969e-75	2.31502	1	0.725	9.23024e-71	12
1218	UQCC2	5.30452e-75	3.72635	0.982	0.63	1.27515e-70	12
1219	S100A6	5.58877e-75	5.93035	1	0.789	1.34348e-70	12
1220	UBB	7.53082e-75	3.23584	1	0.874	1.81033e-70	12
1221	HSP90AB1	7.90391e-75	2.78438	1	0.932	1.90002e-70	12
1222	POLR2F	8.24019e-75	2.2164	0.974	0.552	1.98086e-70	12
1223	TAF10	9.56167e-75	2.21204	0.991	0.631	2.29853e-70	12
1224	HNRNPA3	9.62394e-75	2.7026	1	0.903	2.3135e-70	12
1225	RPL22L1	1.08441e-74	3.09312	1	0.609	2.60681e-70	12
1226	EIF4G2	1.22621e-74	2.30458	1	0.846	2.94768e-70	12
1227	UBAP2L	1.38683e-74	2.47812	0.991	0.695	3.33381e-70	12
1228	PSMB6	1.67978e-74	2.97005	0.991	0.735	4.03802e-70	12
1229	FAU	1.75435e-74	3.03382	1	0.989	4.21729e-70	12
1230	SMC1A	1.97016e-74	2.59098	0.991	0.694	4.73607e-70	12
1231	EIF3I	2.07778e-74	2.1417	0.991	0.646	4.99477e-70	12
1232	SEC62	2.67649e-74	2.33741	1	0.856	6.43401e-70	12
1233	SF3B2	2.73506e-74	2.1704	1	0.732	6.57481e-70	12
1234	HNRNPAB	4.28505e-74	2.16641	1	0.655	1.03008e-69	12
1235	TMEM256	4.81911e-74	2.85489	0.982	0.656	1.15847e-69	12
1236	PSMB5	5.68437e-74	2.20908	0.991	0.692	1.36647e-69	12
1237	SNRPD2	1.08728e-73	2.27775	1	0.757	2.61372e-69	12
1238	SUMO2	1.3721e-73	2.49011	1	0.884	3.29839e-69	12
1239	RPS20	1.52589e-73	3.00679	1	0.99	3.6681e-69	12
1240	UBC	1.55436e-73	2.34012	1	0.961	3.73653e-69	12
1241	RPLP0	1.92722e-73	2.8644	1	0.994	4.63285e-69	12
1242	RPL8	2.30834e-73	2.29775	1	0.993	5.54903e-69	12
1243	DDX5	3.3248e-73	2.15803	1	0.986	7.99249e-69	12
1244	NPM1	4.59598e-73	2.5627	1	0.939	1.10483e-68	12
1245	PDAP1	6.31185e-73	2.2466	0.991	0.681	1.51731e-68	12
1246	UBA52	9.1737e-73	2.92253	1	0.996	2.20526e-68	12
1247	RPL30	1.08432e-72	2.36752	1	0.997	2.6066e-68	12
1248	RPS4X	1.68055e-72	2.38222	1	0.988	4.03988e-68	12
1249	H2AFZ	2.05192e-72	3.73931	1	0.968	4.93261e-68	12
1250	PPP1R14B	2.24766e-72	2.40858	0.991	0.713	5.40315e-68	12
1251	RPL18A	2.50376e-72	2.55355	1	0.995	6.0188e-68	12
1252	RPS5	7.65297e-72	2.47841	1	0.977	1.8397e-67	12
1253	RPL23	9.46644e-72	2.22825	1	0.992	2.27564e-67	12
1254	RPL34	1.43999e-71	2.18978	1	0.996	3.46159e-67	12
1255	TMEM258	3.16908e-71	2.19082	1	0.788	7.61814e-67	12
1256	ESD	4.87294e-71	2.28003	0.982	0.667	1.17141e-66	12
1257	COX5A	9.05342e-71	2.17492	1	0.877	2.17635e-66	12
1258	YBX1	2.04389e-70	2.21924	1	0.978	4.91331e-66	12
1259	SHFM1	4.27557e-70	2.41889	0.982	0.808	1.0278e-65	12
1260	MORF4L2	4.27692e-70	2.10819	0.982	0.741	1.02813e-65	12
1261	EEF1A1	5.69196e-70	2.09618	1	0.998	1.36829e-65	12
1262	NAP1L1	1.06291e-69	2.15723	1	0.858	2.55512e-65	12
1263	RBBP7	3.73414e-69	2.08342	0.982	0.649	8.97649e-65	12
1264	SNRPE	1.27176e-68	2.11155	0.982	0.71	3.05719e-64	12
1265	BTG1	2.93611e-68	2.65332	0.991	0.816	7.05812e-64	12
1266	HSPE1	5.01588e-68	2.0924	0.982	0.702	1.20577e-63	12
1267	S100A4	7.49683e-67	2.45691	1	1	1.80216e-62	12
1268	GSTP1	8.1435e-67	2.18218	1	0.846	1.95762e-62	12
1269	FTH1	4.10436e-66	2.73822	1	1	9.86648e-62	12
1270	HMGB1	9.03213e-65	2.39623	1	0.978	2.17123e-60	12
1271	PPP3CA	3.61193e-58	2.10464	1	0.959	8.68272e-54	12

## Sheet: Cluster 12 (selected genes)
	gene	p_val	avg_log2FC	pct.1	pct.2	p_val_adj	cluster_id	-log10
1185	NFIB	0	2.85435	0.965	0.014	1e-300	12	300
1191	NFIX	0	2.67702	0.982	0.023	1e-300	12	300
1197	SLC25A4	6.62798e-169	3.63584	0.991	0.163	1.5933e-164	12	163.798
1198	ABCA3	6.77305e-163	2.59672	0.991	0.169	1.62817e-158	12	157.788
1202	NEDD4	3.01158e-99	2.10717	0.974	0.311	7.23954e-95	12	94.1403
1208	PRDX4	9.67611e-81	2.37336	1	0.537	2.32604e-76	12	75.6334
1211	ATP5G1	5.68816e-78	2.67848	1	0.636	1.36738e-73	12	72.8641
1218	UQCC2	5.30452e-75	3.72635	0.982	0.63	1.27515e-70	12	69.8944
1219	S100A6	5.58877e-75	5.93035	1	0.789	1.34348e-70	12	69.8718
1220	UBB	7.53082e-75	3.23584	1	0.874	1.81033e-70	12	69.7422
1221	HSP90AB1	7.90391e-75	2.78438	1	0.932	1.90002e-70	12	69.7212
1238	SUMO2	1.3721e-73	2.49011	1	0.884	3.29839e-69	12	68.4817
1240	UBC	1.55436e-73	2.34012	1	0.961	3.73653e-69	12	68.4275
1257	COX5A	9.05342e-71	2.17492	1	0.877	2.17635e-66	12	65.6623
1258	YBX1	2.04389e-70	2.21924	1	0.978	4.91331e-66	12	65.3086
1270	HMGB1	9.03213e-65	2.39623	1	0.978	2.17123e-60	12	59.6633

## Sheet: Cluster 14 (C9-2)
	gene	p_val	avg_log2FC	pct.1	pct.2	p_val_adj	cluster_id
1372	UTY	7.76473e-13	1.04242	0.962	0.369	1.86656e-08	14
1373	MT-ND3	3.07076e-11	0.96195	1	0.996	7.38179e-07	14
1374	MT-CO1	1.86638e-10	0.927344	1	1	4.48658e-06	14
1375	MTRNR2L12	1.40059e-09	1.11171	1	0.959	3.36687e-05	14
1376	CD14	2.01404e-09	1.47294	1	0.997	4.84155e-05	14
1377	SCAMP2	2.9652e-09	0.682245	1	0.847	7.12806e-05	14
1378	MT-CO2	7.55934e-09	0.851649	1	1	0.000181719	14
1379	MT-ND4	8.66168e-09	0.705538	1	0.997	0.000208218	14
1380	MT-ND1	1.10851e-08	0.850712	1	0.992	0.000266474	14
1381	CD63	3.68545e-08	1.10986	0.962	0.984	0.000885944	14
1382	MTRNR2L2	3.90924e-08	0.606843	0.654	0.272	0.000939742	14
1383	MT-ATP6	9.32154e-08	0.83646	1	0.999	0.0022408	14
1384	ATP6AP2	1.30367e-07	0.903693	1	0.903	0.0031339	14
1385	BSG	2.15303e-07	0.610805	0.885	0.662	0.00517568	14
1386	EMP3	2.93683e-07	1.0184	1	0.912	0.00705985	14
1387	BCAP31	3.46979e-07	0.574031	0.923	0.721	0.00834102	14
1388	APLP2	5.04727e-07	0.709969	1	0.954	0.0121331	14
1389	MT-ND5	5.88514e-07	0.587378	1	0.987	0.0141473	14
1390	SEC62	6.92194e-07	0.59173	0.962	0.857	0.0166397	14
1391	MT-ND2	8.68995e-07	0.669704	1	0.99	0.0208898	14
1392	MT-CYB	1.33128e-06	0.732452	1	0.998	0.0320026	14
1393	C19orf10	1.96336e-06	0.682614	0.846	0.749	0.0471972	14
1394	TMBIM6	2.07288e-06	0.961264	0.962	0.939	0.04983	14
1395	EMP1	2.18786e-06	0.710557	0.885	0.62	0.052594	14
1396	MT-CO3	2.25354e-06	0.746393	1	0.999	0.0541729	14
1397	ITGB2	2.29159e-06	0.720571	1	0.931	0.0550875	14
1398	CYFIP1	3.3465e-06	0.808955	0.962	0.891	0.0804465	14
1399	TMEM87B	6.16117e-06	0.910907	0.923	0.772	0.148108	14
1400	SCD	7.86978e-06	0.854932	1	0.846	0.189182	14
1401	TECR	1.28319e-05	0.579191	0.846	0.752	0.308467	14
1402	ADAM9	1.30612e-05	0.66157	1	0.962	0.313979	14
1403	SURF4	1.43582e-05	0.670317	0.808	0.631	0.345157	14
1404	FADS2	1.84555e-05	0.627609	0.923	0.839	0.443651	14
1405	MTRNR2L8	2.12738e-05	0.636224	0.808	0.577	0.511401	14
1406	RPN2	3.40849e-05	0.626968	0.885	0.825	0.819366	14
1407	CD81	3.9976e-05	0.673764	0.923	0.901	0.960984	14
1408	SLC16A3	4.4406e-05	0.684148	0.885	0.751	1	14
1409	CYBA	4.79322e-05	0.819142	1	0.981	1	14
1410	SPCS2	5.30471e-05	0.591536	0.923	0.851	1	14
1411	TGFBR2	5.79959e-05	0.608875	1	0.954	1	14
1412	TMEM2	6.30269e-05	0.640054	1	0.956	1	14
1413	OS9	7.74029e-05	0.650615	0.923	0.819	1	14
1414	CD9	7.91604e-05	0.743038	0.885	0.689	1	14
1415	TGFBR1	8.67608e-05	0.710464	1	0.892	1	14
1416	CANX	9.20226e-05	0.716856	1	0.898	1	14
1417	CALR	0.000101534	0.786273	1	0.881	1	14
1418	DOCK10	0.000114075	0.641995	0.962	0.977	1	14
1419	ATP1A1	0.00011849	0.575863	0.923	0.758	1	14
1420	SLC2A3	0.000126698	0.614844	0.923	0.785	1	14
1421	EBP	0.000136797	0.847616	0.808	0.618	1	14
1422	PDIA3	0.000142872	0.727021	0.923	0.861	1	14
1423	MMP9	0.000152464	1.02928	0.923	0.739	1	14
1424	IFI6	0.000170858	0.620011	0.962	0.795	1	14
1425	C1QC	0.00024927	0.517699	1	0.933	1	14
1426	CYSLTR1	0.000283066	0.611889	0.846	0.815	1	14
1427	ACSL3	0.000289415	0.635908	1	0.914	1	14
1428	FLNA	0.000311949	0.654951	0.846	0.704	1	14
1429	TCF7L2	0.000326777	0.665749	0.962	0.832	1	14
1430	PLAUR	0.000330476	0.54741	0.885	0.655	1	14
1431	HLA-C	0.000348641	0.672031	0.885	0.776	1	14
1432	CTSD	0.000367027	0.731192	1	0.9	1	14
1433	CD164	0.000373615	0.560273	0.923	0.922	1	14
1434	CTSL	0.00039107	0.826605	0.885	0.761	1	14
1435	ANKRD28	0.000397627	0.694084	0.846	0.65	1	14
1436	USP15	0.000424011	0.53848	1	0.983	1	14
1437	ZMPSTE24	0.00046624	0.526963	0.731	0.54	1	14
1438	PDIA6	0.000548314	0.755678	0.923	0.836	1	14
1439	C3AR1	0.000579346	0.7861	0.962	0.897	1	14
1440	SQLE	0.000657175	0.687355	0.923	0.815	1	14
1441	TTYH3	0.000753187	0.565413	0.846	0.799	1	14
1442	TCIRG1	0.000874265	0.523695	0.808	0.648	1	14
1443	TIMP1	0.00107015	0.674768	0.923	0.85	1	14
1444	PLD3	0.00111305	0.532082	1	0.973	1	14
1445	HEXB	0.00119312	0.511872	0.962	0.823	1	14
1446	TM9SF2	0.00121297	0.518081	0.923	0.862	1	14
1447	CYBB	0.00122889	0.728389	1	0.985	1	14
1448	HSP90B1	0.00138085	0.738744	0.962	0.926	1	14
1449	SPP1	0.00157728	1.09417	1	1	1	14
1450	BST2	0.00179026	0.566067	0.885	0.837	1	14
1451	MSMO1	0.00193468	0.676068	0.769	0.645	1	14
1452	IL17RA	0.00229576	0.510985	0.962	0.861	1	14
1453	TNFRSF11A	0.00289938	0.620237	0.846	0.743	1	14
1454	STOM	0.00309664	0.513422	0.808	0.655	1	14
1455	HSPA5	0.00326054	1.06576	0.885	0.843	1	14
1456	RRBP1	0.00509399	0.5769	0.885	0.864	1	14
1457	ITM2B	0.00585109	0.562761	0.962	0.995	1	14
1458	SH3RF3	0.00662192	0.592777	0.962	0.817	1	14
1459	LAPTM5	0.00741632	0.576021	0.962	0.959	1	14
1460	EIF2AK2	0.00772832	0.553362	0.885	0.828	1	14
1461	VSIG4	0.00824036	0.545292	0.962	0.955	1	14
1462	HLA-B	0.0121403	0.558184	0.846	0.793	1	14
1463	ANKH	0.018766	0.612486	0.962	0.91	1	14
1464	RNF145	0.0329531	0.546409	0.923	0.88	1	14
1465	DHCR24	0.033601	0.56868	0.692	0.654	1	14
1466	NPC1	0.0728719	0.511568	0.923	0.9	1	14
1467	IL1RAP	0.0746028	0.58774	0.654	0.595	1	14
1468	GPC6	0.137467	0.532335	0.654	0.509	1	14
1469	ASPH	0.264451	0.69827	1	0.977	1	14
1470	LYZ	0.508489	0.629448	0.5	0.462	1	14
1471	DPYD	0.923985	0.714251	0.269	0.305	1	14

## Sheet: Cluster 14 (selected genes)
	gene	p_val	avg_log2FC	pct.1	pct.2	p_val_adj	cluster_id	-log10
1373	MT-ND3	3.07076e-11	0.96195	1	0.996	7.38179e-07	14	6.13184
1374	MT-CO1	1.86638e-10	0.927344	1	1	4.48658e-06	14	5.34808
1376	CD14	2.01404e-09	1.47294	1	0.997	4.84155e-05	14	4.31502
1378	MT-CO2	7.55934e-09	0.851649	1	1	0.000181719	14	3.7406
1379	MT-ND4	8.66168e-09	0.705538	1	0.997	0.000208218	14	3.68148
1380	MT-ND1	1.10851e-08	0.850712	1	0.992	0.000266474	14	3.57434
1381	CD63	3.68545e-08	1.10986	0.962	0.984	0.000885944	14	3.05259
1383	MT-ATP6	9.32154e-08	0.83646	1	0.999	0.0022408	14	2.6496
1389	MT-ND5	5.88514e-07	0.587378	1	0.987	0.0141473	14	1.84933
1391	MT-ND2	8.68995e-07	0.669704	1	0.99	0.0208898	14	1.68007
1392	MT-CYB	1.33128e-06	0.732452	1	0.998	0.0320026	14	1.49482
